# Supplementary material for: Insights into Gene Transcriptional Regulation of Kayvirus Bacteriophages Obtained from Therapeutic Mixtures
Source: Viruses. 2022 Mar 17;14(3):626. doi: 10.3390/v14030626 (PMC8952766; doi:10.3390/v14030626)
Supplement: Supplementary file 1 [file viruses-14-00626-s001.zip]

Archive with 2 entries (2 files):
- Supplementary_information S1 - FINAL.xlsx
- Supplementary_information S2 - FINAL.pdf
