# Supplementary material for: Insights into Gene Transcriptional Regulation of Kayvirus Bacteriophages Obtained from Therapeutic Mixtures
Source: Viruses. 2022 Mar 17;14(3):626. doi: 10.3390/v14030626 (PMC8952766; doi:10.3390/v14030626)
Supplement: Supplementary file 1 [file viruses-14-00626-s001.zip › Supplementary_information S1 - FINAL.xlsx]

## Sheet: Table S1
Table S1. Annotation of the Staphylococcal phage vB_SauM_SAM1 genome.
ORF	start	stop	functon
SAM1_00001	486	785	hypothetical protein
SAM1_00002	801	986	hypothetical protein
SAM1_00003	1093	1383	hypothetical protein
SAM1_00004	1383	1670	hypothetical protein
SAM1_00005	1670	1963	hypothetical protein
SAM1_00006	1967	2224	hypothetical protein
SAM1_00007	2302	2541	hypothetical protein
SAM1_00008	2552	2899	hypothetical protein
SAM1_00009	3446	3108	hypothetical protein
SAM1_00010	3757	4065	hypothetical protein
SAM1_00011	4271	4555	hypothetical protein
SAM1_00012	4630	4821	hypothetical protein
SAM1_00013	5626	5138	HNH_endonuclease
SAM1_00014	5794	5952	hypothetical protein
SAM1_00015	6022	6153	hypothetical protein
SAM1_00016	6321	6644	hypothetical protein
SAM1_00017	6744	6980	hypothetical protein
SAM1_00018	7060	7530	hypothetical protein
SAM1_00019	7560	7685	hypothetical protein
SAM1_00020	7770	7949	hypothetical protein
SAM1_00021	8519	8283	hypothetical protein
SAM1_00022	9006	8521	hypothetical protein
SAM1_00023	9426	9019	hypothetical protein
SAM1_00024	9857	9426	DUF1024 family protein
SAM1_00025	10051	9860	hypothetical protein
SAM1_00026	10533	10048	hypothetical protein
SAM1_00027	10957	10526	hypothetical protein
SAM1_00028	11513	10971	nucleotidyl transferase
SAM1_00029	12013	11525	conserved hypothetical protein, ribA/ribD-fused, N-glycosidase YbiA-like protein
SAM1_00030	12424	12026	hypothetical protein
SAM1_00031	13128	12421	serine/threonine protein phosphatase
SAM1_00032	13686	13228	hypothetical protein
SAM1_00033	14115	13798	hydrolase domain protein
SAM1_00034	15649	15101	hypothetical protein
SAM1_00035	15871	15653	hypothetical protein
SAM1_00036	16066	15872	hypothetical protein
SAM1_00037	16793	16056	hypothetical protein
SAM1_00038	16960	16856	putative transcriptional activator
SAM1_00039	17211	16972	hypothetical protein
SAM1_00040	17602	17213	hypothetical protein
SAM1_00041	17874	17701	putative cell binding domain
SAM1_00042	18397	17915	hypothetical protein
SAM1_00043	18989	18447	hypothetical protein
SAM1_00044	19522	18989	hypothetical protein
SAM1_00045	19689	19525	putative transcriptional activator
SAM1_00046	19967	19692	MFS transporter-like protein
SAM1_00047	20812	19967	hypothetical protein
SAM1_00048	21942	20824	AAA_family_ATPase
SAM1_00049	22422	22096	hypothetical protein
SAM1_00050	22831	22415	putative nucleotide kinase, DUF3310 domain protein
SAM1_00051	23267	22965	MazG-like family protein, Hmzg
SAM1_00052	23455	23267	hypothetical protein
SAM1_00053	23660	23499	hypothetical protein
SAM1_00054	25708	23660	diguanylate cyclase/phosphodiesterase
SAM1_00055	26049	25786	putative_structural_protein
SAM1_00056	26239	26066	LysM peptidoglycan binding domain protein, neck connector
SAM1_00057	26824	26246	hypothetical protein
SAM1_00058	27443	26817	nucleoside 2-deoxyribosyltransferase
SAM1_00059	28332	27436	RNA ligase
SAM1_00060	28556	28332	hypothetical protein
SAM1_00061	29365	28625	PhoH family protein
SAM1_00062	30031	29417	hypothetical protein
SAM1_00063	30472	30047	ribonuclease H
SAM1_00064	30653	30462	hypothetical protein
SAM1_00065	31317	30676	hypothetical protein
SAM1_00066	31537	31307	putative transcriptional regulator
SAM1_00067	31767	31540	hypothetical protein
SAM1_00068	32569	31877	transglycosylase, cell division protein FtsN domain protein, phage tail lysozyme domain protein
SAM1_00069	33391	32756	hypothetical protein
SAM1_00070	34249	33458	prohibitin family protein
SAM1_00071	34557	34249	hypothetical protein
SAM1_00072	35524	34670	endolysin
SAM1_00073	36027	35524	holin
SAM1_00074	36297	36112	hypothetical protein
SAM1_00075	38062	37844	putative DNA binding protein, ribosome associated inhibitor raiA
SAM1_00076	38749	38540	putative structural protein
SAM1_00077	39094	38762	hypothetical protein
SAM1_00078	39433	39107	hypothetical protein
SAM1_00079	39873	40277	hypothetical protein
SAM1_00080	40255	40533	hypothetical protein
SAM1_00081	40530	40940	hypothetical protein
SAM1_00082	40955	41152	terminase large subunit
SAM1_00083	41446	42417	hypothetical protein
SAM1_00084	42558	44105	terminase large subunit
SAM1_00085	44098	44919	hypothetical protein
SAM1_00086	44906	45079	hypothetical protein
SAM1_00087	45076	45555	hypothetical protein
SAM1_00088	45597	46796	hypothetical protein
SAM1_00089	46881	47222	hypothetical protein
SAM1_00090	47240	47611	hypothetical protein
SAM1_00091	47615	49306	portal_protein
SAM1_00092	49500	50273	HK97 family prohead protease
SAM1_00093	50292	51248	K+-dependent Na+/Ca+ exchanger
SAM1_00094	51364	52755	major capsid protein
SAM1_00095	52847	53143	connector related protein
SAM1_00096	53156	54064	head to tail adaptor
SAM1_00097	54078	54956	connector related protein
SAM1_00098	54956	55576	DNA anti-recombination protein RmuC
SAM1_00099	55595	56431	tail completion protein
SAM1_00100	56433	56648	hypothetical protein
SAM1_00101	56675	58438	tail sheath protein
SAM1_00102	58511	58939	tail tube protein
SAM1_00103	59036	59176	hypothetical protein
SAM1_00104	59219	59677	hypothetical protein
SAM1_00105	59690	59884	hypothetical protein
SAM1_00106	59966	60277	hypothetical protein
SAM1_00107	60409	60867	tail tape measure protein chaperone
SAM1_00108	60911	61447	tail morphogenetic protein, chaperone
SAM1_00109	61503	65558	putative tail protein
SAM1_00110	65637	68063	putative tail lysin
SAM1_00111	68077	68964	putative tail protein
SAM1_00112	68964	71510	tail central spike
SAM1_00113	71617	72408	tail tube initiator
SAM1_00114	72408	72932	putative baseplate component
SAM1_00115	72932	73636	baseplate wedge subunit
SAM1_00116	73651	74697	baseplate J/gp47 family protein
SAM1_00117	74718	77777	putative tail morphogenetic protein
SAM1_00118	77888	78409	baseplate wedge protein
SAM1_00119	78430	81888	adsorption-associated tail protein
SAM1_00120	81937	82095	hypothetical protein
SAM1_00121	82096	84018	capsid and scaffold protein
SAM1_00122	84041	84415	putative baseplate component
SAM1_00123	84422	85798	putative structural protein
SAM1_00124	85890	87638	UV repair and recombination protein, uvsW
SAM1_00125	87650	89263	putative Rep protein
SAM1_00126	89256	90698	DNA helicase
SAM1_00127	90777	91814	recombination exonuclease
SAM1_00128	91814	92191	hypothetical protein
SAM1_00129	92191	94110	recombination related exonuclease
SAM1_00130	94110	94706	antisigma factor Asf
SAM1_00131	94721	95788	DNA primase
SAM1_00132	95855	96193	hypothetical protein
SAM1_00133	96193	96645	hypothetical protein
SAM1_00134	96632	97240	holliday junction resolvase
SAM1_00135	97257	97649	ribonucleotide reduction protein
SAM1_00136	97664	99778	ribonucleotide reductase of class Ib (aerobic), alpha subunit
SAM1_00137	99792	100841	ribonucleotide reductase of class Ib (aerobic), beta subunit
SAM1_00138	100859	101188	hypothetical protein
SAM1_00139	101172	101492	thioredoxin
SAM1_00140	101699	102295	hypothetical protein
SAM1_00141	102305	102610	DNA-binding_protein
SAM1_00142	102686	103558	Uracil-DNA glycosylase
SAM1_00143	103724	104236	hypothetical protein
SAM1_00144	104372	105715	DNA-directed DNA polymerase
SAM1_00145	105881	106690	HNH homing endonuclease
SAM1_00146	106924	107784	DNA-directed DNA polymerase
SAM1_00147	107853	108095	hypothetical protein
SAM1_00148	108112	108594	hypothetical protein
SAM1_00149	108681	109952	hypothetical protein
SAM1_00150	110012	110236	recombination and repair protein
SAM1_00151	110581	111549	intron-encoded DNA endonuclease
SAM1_00152	111697	112644	recombination and repair protein
SAM1_00153	112648	113001	hypothetical protein
SAM1_00154	112988	113650	RNA polymerase sigma-G factor
SAM1_00155	113778	114410	putative tail structural protein
SAM1_00156	114433	114945	putative tail structural protein
SAM1_00157	114960	115187	putative tail structural protein
SAM1_00158	115283	115543	hypothetical protein
SAM1_00159	115547	116302	hypothetical protein
SAM1_00160	116295	117545	DNA repair exonuclease
SAM1_00161	117559	117927	hypothetical protein
SAM1_00162	117914	118225	hypothetical protein
SAM1_00163	118289	118825	hypothetical protein
SAM1_00164	118818	119585	sce7726 family protein
SAM1_00165	119563	120009	hypothetical protein
SAM1_00166	120009	120872	hypothetical protein
SAM1_00167	121244	121975	putative terminase, small subunit gp27
SAM1_00168	121993	122451	putative_structural_protein
SAM1_00169	122516	122959	hypothetical protein
SAM1_00170	122976	123680	hypothetical protein
SAM1_00171	123742	124140	hypothetical protein
SAM1_00172	124287	124529	hypothetical protein
SAM1_00173	124534	124698	hypothetical protein
SAM1_00174	124685	124864	hypothetical protein
SAM1_00175	124900	125076	sliding clamp inhibitor Sci
SAM1_00176	125066	125599	hypothetical protein
SAM1_00177	125614	125862	hypothetical protein
SAM1_00178	125874	126050	hypothetical protein
SAM1_00179	126043	126339	hypothetical protein
SAM1_00180	126387	126569	hypothetical protein
SAM1_00181	126582	126950	hypothetical protein
SAM1_00182	126963	127310	hypothetical protein
SAM1_00183	127310	127588	hypothetical protein
SAM1_00184	127658	127963	hypothetical protein
SAM1_00185	127978	128328	hypothetical protein
SAM1_00186	128328	128930	putative HNH endonuclease
SAM1_00187	128944	129123	hypothetical protein
SAM1_00188	129350	129751	hypothetical protein
SAM1_00189	129753	130013	N,N-dimethylguanosine tRNA methyltransferase domain protein
SAM1_00190	130065	130352	hypothetical protein
SAM1_00191	130363	130479	alanyl-tRNA synthetase
SAM1_00192	130469	130732	hypothetical protein
SAM1_00193	130809	130988	hypothetical protein
SAM1_00194	131003	131266	hypothetical protein
SAM1_00195	131269	131586	hypothetical protein
SAM1_00196	131587	132267	putative HNH endonuclease
SAM1_00197	132356	132514	hypothetical protein
SAM1_00198	132549	132749	hypothetical protein
SAM1_00199	132750	133040	hypothetical protein
SAM1_00200	133132	133440	hypothetical protein
SAM1_00201	133437	134345	ribose-phosphate pyrophosphokinase
SAM1_00202	134363	135832	nicotinamide phosphoribosyltransferase
SAM1_00203	135911	136156	hypothetical protein
SAM1_00204	136176	136568	hypothetical protein
SAM1_00205	136570	136791	hypothetical protein
SAM1_00206	136857	137168	putative CamS-like protein
SAM1_00207	137171	137680	hypothetical protein
SAM1_00208	137682	138011	hypothetical protein
SAM1_00209	138017	138211	hypothetical protein
SAM1_00210	138235	138549	hypothetical protein
SAM1_00211	138564	138731	hypothetical protein
SAM1_00212	138768	138869	hypothetical protein

## Sheet: Table S2
Table S2. Annotation of the Staphylococcal phage vB_SauM_SAM1 genome.
ORF	start	stop	functon
SAM2_00001	571	870	hypothetical protein
SAM2_00002	886	1071	hypothetical protein
SAM2_00003	1178	1468	hypothetical protein
SAM2_00004	1468	1755	hypothetical protein
SAM2_00005	1755	2048	hypothetical protein
SAM2_00006	2052	2309	hypothetical protein
SAM2_00007	2387	2626	hypothetical protein
SAM2_00008	2637	2984	hypothetical protein
SAM2_00009	3193	3531	hypothetical protein
SAM2_00010	3842	4150	hypothetical protein
SAM2_00011	4356	4640	hypothetical protein
SAM2_00012	4715	4906	hypothetical protein
SAM2_00013	5711	5223	HNH homing endonuclease
SAM2_00014	5879	6037	hypothetical protein
SAM2_00015	6107	6238	hypothetical protein
SAM2_00016	6406	6876	hypothetical protein
SAM2_00017	6935	7108	hypothetical protein
SAM2_00018	7108	7377	hypothetical protein
SAM2_00019	7462	7641	hypothetical protein
SAM2_00020	8211	7975	hypothetical protein
SAM2_00021	8698	8213	hypothetical protein
SAM2_00022	9118	8711	hypothetical protein
SAM2_00023	9549	9118	DUF1024 family protein
SAM2_00024	9743	9552	hypothetical protein
SAM2_00025	10225	9740	hypothetical protein
SAM2_00026	10649	10218	hypothetical protein
SAM2_00027	11205	10663	hypothetical protein
SAM2_00028	11705	11217	hypothetical protein
SAM2_00029	12116	11718	hypothetical protein
SAM2_00030	12820	12113	serine/threonine protein phosphatase
SAM2_00031	13474	12920	hypothetical protein
SAM2_00032	13807	13490	portal or tail protein
SAM2_00033	15341	14793	hypothetical protein
SAM2_00034	15563	15345	hypothetical protein
SAM2_00035	15758	15564	hypothetical protein
SAM2_00036	16485	15748	hypothetical protein
SAM2_00037	16652	16548	putative transcriptional activator
SAM2_00038	16903	16664	hypothetical protein
SAM2_00039	17294	16905	hypothetical protein
SAM2_00040	17566	17393	putative cell binding domain
SAM2_00041	18089	17607	hypothetical protein
SAM2_00042	18681	18139	hypothetical protein
SAM2_00043	19214	18681	hypothetical protein
SAM2_00044	19381	19217	putative transcriptional activator
SAM2_00045	19659	19384	hypothetical protein
SAM2_00046	20504	19659	hypothetical protein
SAM2_00047	21634	20516	AAA_family_ATPase
SAM2_00048	22114	21788	hypothetical protein
SAM2_00049	22523	22107	DUF3310 domain-containing protein
SAM2_00050	22959	22657	MazG-like family protein
SAM2_00051	23147	22959	hypothetical protein
SAM2_00052	23352	23191	hypothetical protein
SAM2_00053	25400	23352	hypothetical protein
SAM2_00054	25741	25478	putative_structural_protein
SAM2_00055	25931	25758	LysM peptidoglycan-binding domain-containing protein
SAM2_00056	26516	25938	hypothetical protein
SAM2_00057	27135	26509	hypothetical protein
SAM2_00058	28024	27128	RNA_ligase_family_protein
SAM2_00059	28248	28024	hypothetical protein
SAM2_00060	29057	28317	PhoH family protein
SAM2_00061	29723	29109	hypothetical protein
SAM2_00062	30164	29739	ribonuclease H
SAM2_00063	30345	30154	hypothetical protein
SAM2_00064	31009	30368	hypothetical protein
SAM2_00065	31229	30999	putative transcriptional regulator
SAM2_00066	31459	31232	hypothetical protein
SAM2_00067	32261	31569	immunodominant staphylococcal antigen A precursor
SAM2_00068	33083	32448	hypothetical protein
SAM2_00069	33941	33150	prohibitin family protein
SAM2_00070	34249	33941	hypothetical protein
SAM2_00071	34991	34362	N-acetylmuramoyl-L-alanine amidase
SAM2_00072	35762	35262	HNH homing endonuclease
SAM2_00073	36725	35922	N-acetylmuramoyl-L-alanine amidase
SAM2_00074	37228	36725	holin
SAM2_00075	37498	37313	hypothetical protein
SAM2_00076	39263	39045	hypothetical protein
SAM2_00077	39950	39741	putative structural protein
SAM2_00078	40295	39963	hypothetical protein
SAM2_00079	40634	40308	hypothetical protein
SAM2_00080	41074	41460	hypothetical protein
SAM2_00081	41438	41716	hypothetical protein
SAM2_00082	41713	42123	hypothetical protein
SAM2_00083	42138	43955	terminase large subunit
SAM2_00084	43948	44769	hypothetical protein
SAM2_00085	44756	44929	hypothetical protein
SAM2_00086	44926	45405	hypothetical protein
SAM2_00087	45447	46646	hypothetical protein
SAM2_00088	46731	47072	hypothetical protein
SAM2_00089	47081	47461	hypothetical protein
SAM2_00090	47465	49156	portal_protein
SAM2_00091	49350	50123	HK97 family prohead protease
SAM2_00092	50142	51098	hypothetical protein
SAM2_00093	51214	52605	major capsid protein
SAM2_00094	52697	52993	hypothetical protein
SAM2_00095	53006	53914	head to tail adaptor
SAM2_00096	53928	54806	hypothetical protein
SAM2_00097	54806	55426	hypothetical protein
SAM2_00098	55445	56281	hypothetical protein
SAM2_00099	56283	56498	hypothetical protein
SAM2_00100	56525	58288	tail sheath protein
SAM2_00101	58361	58789	tail tube protein
SAM2_00102	58886	59026	hypothetical protein
SAM2_00103	59069	59527	hypothetical protein
SAM2_00104	59540	59734	hypothetical protein
SAM2_00105	59816	60127	hypothetical protein
SAM2_00106	60259	60717	putative structural protein
SAM2_00107	60761	61297	putative structural protein
SAM2_00108	61353	65408	putative tail protein
SAM2_00109	65487	67913	putative tail lysin
SAM2_00110	67927	68814	putative tail protein
SAM2_00111	68814	71360	putative tail protein
SAM2_00112	71467	72258	hypothetical protein
SAM2_00113	72258	72782	hypothetical protein
SAM2_00114	72782	73486	baseplate wedge subunit
SAM2_00115	73501	74547	baseplate J/gp47 family protein
SAM2_00116	74568	77627	putative tail morphogenetic protein
SAM2_00117	77738	78259	baseplate wedge protein
SAM2_00118	78280	81738	adsorption-associated tail protein
SAM2_00119	81787	81945	hypothetical protein
SAM2_00120	81946	83868	capsid and scaffold protein
SAM2_00121	83891	84265	DUF2977_domain-containing_protein
SAM2_00122	84272	85648	putative structural protein
SAM2_00123	85740	87488	DEAD/DEAH_box_helicase_family_protein
SAM2_00124	87500	89113	hypothetical protein
SAM2_00125	89106	90548	DNA helicase
SAM2_00126	90627	91664	putative recombination nuclease
SAM2_00127	91664	92041	hypothetical protein
SAM2_00128	92041	93960	recombination related exonuclease
SAM2_00129	93960	94556	hypothetical protein
SAM2_00130	94571	95638	DNA primase
SAM2_00131	95705	96043	hypothetical protein
SAM2_00132	96043	96495	hypothetical protein
SAM2_00133	96482	97090	putative_resolvase
SAM2_00134	97107	97499	ribonucleotide reduction protein
SAM2_00135	97514	99628	ribonucleotide reductase of class Ib (aerobic), alpha subunit
SAM2_00136	99642	100691	ribonucleotide reductase of class Ib (aerobic), beta subunit
SAM2_00137	100709	101038	hypothetical protein
SAM2_00138	101022	101342	glutaredoxin
SAM2_00139	101549	102145	hypothetical protein
SAM2_00140	102155	102460	DNA-binding_protein
SAM2_00141	102536	103408	DNA polymerase I
SAM2_00142	103574	104086	hypothetical protein
SAM2_00143	104222	105565	DNA-directed DNA polymerase
SAM2_00144	105833	106540	HNH homing endonuclease
SAM2_00145	106774	107634	DNA polymerase I
SAM2_00146	107703	107945	hypothetical protein
SAM2_00147	107962	108444	hypothetical protein
SAM2_00148	108531	109802	hypothetical protein
SAM2_00149	109862	111118	recombination protein
SAM2_00150	111122	111475	hypothetical protein
SAM2_00151	111462	112124	RNA polymerase sigma-G factor
SAM2_00152	112252	112884	putative tail structural protein
SAM2_00153	112907	113419	putative tail structural protein
SAM2_00154	113434	113661	putative tail structural protein
SAM2_00155	113757	114017	hypothetical protein
SAM2_00156	114021	114776	hypothetical protein
SAM2_00157	114769	116019	DNA repair exonuclease
SAM2_00158	116033	116401	hypothetical protein
SAM2_00159	116388	116699	hypothetical protein
SAM2_00160	116763	117299	hypothetical protein
SAM2_00161	117292	118059	sce7726 family protein
SAM2_00162	118037	118483	hypothetical protein
SAM2_00163	118483	119346	hypothetical protein
SAM2_00164	119718	120449	putative terminase, small subunit gp27
SAM2_00165	120467	120925	putative_structural_protein
SAM2_00166	120990	121220	hypothetical protein
SAM2_00167	121296	121433	hypothetical protein
SAM2_00168	121450	122154	hypothetical protein
SAM2_00169	122216	122614	hypothetical protein
SAM2_00170	122761	123003	hypothetical protein
SAM2_00171	123008	123172	hypothetical protein
SAM2_00172	123159	123338	hypothetical protein
SAM2_00173	123374	123550	hypothetical protein
SAM2_00174	123540	124073	hypothetical protein
SAM2_00175	124088	124336	hypothetical protein
SAM2_00176	124348	124524	hypothetical protein
SAM2_00177	124517	124813	hypothetical protein
SAM2_00178	124861	125043	hypothetical protein
SAM2_00179	125056	125424	hypothetical protein
SAM2_00180	125437	125784	hypothetical protein
SAM2_00181	125784	126062	hypothetical protein
SAM2_00182	126132	126437	hypothetical protein
SAM2_00183	126452	126802	hypothetical protein
SAM2_00184	126802	127404	putative HNH endonuclease
SAM2_00185	127418	127597	hypothetical protein
SAM2_00186	127824	128225	hypothetical protein
SAM2_00187	128227	128487	hypothetical protein
SAM2_00188	128539	128826	hypothetical protein
SAM2_00189	128837	128953	hypothetical protein
SAM2_00190	128943	129206	hypothetical protein
SAM2_00191	129283	129462	hypothetical protein
SAM2_00192	129477	129740	hypothetical protein
SAM2_00193	129743	130060	hypothetical protein
SAM2_00194	130061	130741	putative HNH endonuclease
SAM2_00195	130830	130988	hypothetical protein
SAM2_00196	131023	131223	hypothetical protein
SAM2_00197	131224	131514	hypothetical protein
SAM2_00198	131606	131914	hypothetical protein
SAM2_00199	131911	132819	ribose-phosphate pyrophosphokinase
SAM2_00200	132837	134306	nicotinamide phosphoribosyltransferase
SAM2_00201	134385	134630	hypothetical protein
SAM2_00202	134650	135042	hypothetical protein
SAM2_00203	135044	135265	hypothetical protein
SAM2_00204	135331	135642	hypothetical protein
SAM2_00205	135645	136154	hypothetical protein
SAM2_00206	136156	136485	hypothetical protein
SAM2_00207	136491	136685	hypothetical protein
SAM2_00208	136709	137023	hypothetical protein
SAM2_00209	137038	137205	hypothetical protein
SAM2_00210	137242	137343	hypothetical protein
SAM2_00211	137442	137588	hypothetical protein

## Sheet: Table S3
Table S3. Genes of Staphylococcus phages SAM1, SAM2 and K that fall into same orthologous groups.
Group	ORFs
	phage K (NC_005880)	phage SAM1 (MT338525)	phage SAM2 (MT226657)
1	CPT_phageK_gp001,CPT_phageK_gp053	SAM1_00001,SAM1_00214	SAM2_00001
2	CPT_phageK_gp002,CPT_phageK_gp052	SAM1_00002,SAM1_00215	SAM2_00002
3	CPT_phageK_gp006,CPT_phageK_gp048	SAM1_00006,SAM1_00219	SAM2_00006
4	CPT_phageK_gp007,CPT_phageK_gp047	SAM1_00007,SAM1_00220	SAM2_00007
5	CPT_phageK_gp013,CPT_phageK_gp041	SAM1_00013,SAM1_00226	SAM2_00013
6	CPT_phageK_gp014,CPT_phageK_gp040	SAM1_00014,SAM1_00227	SAM2_00014
7	CPT_phageK_gp015,CPT_phageK_gp039	SAM1_00015,SAM1_00228	SAM2_00015
8	CPT_phageK_gp018,CPT_phageK_gp036	SAM1_00018,SAM1_00231	SAM2_00016
9	CPT_phageK_gp005,CPT_phageK_gp049	SAM1_00005,SAM1_00218	SAM2_00005
10	CPT_phageK_gp008,CPT_phageK_gp046	SAM1_00008,SAM1_00221	SAM2_00008
11	CPT_phageK_gp009,CPT_phageK_gp045	SAM1_00009,SAM1_00222	SAM2_00009
12	CPT_phageK_gp012,CPT_phageK_gp042	SAM1_00012,SAM1_00225	SAM2_00012
13	CPT_phageK_gp010,CPT_phageK_gp044	SAM1_00010,SAM1_00223	SAM2_00010
14	CPT_phageK_gp011,CPT_phageK_gp043	SAM1_00011,SAM1_00224	SAM2_00011
15	CPT_phageK_gp003,CPT_phageK_gp051	SAM1_00004,SAM1_00217	SAM2_00004
16	CPT_phageK_gp020,CPT_phageK_gp034	SAM1_00019,SAM1_00232	SAM2_00018
17	CPT_phageK_gp062	SAM1_00204	SAM2_00202
18	CPT_phageK_gp124	SAM1_00143	SAM2_00142
19	CPT_phageK_gp098	SAM1_00174	SAM2_00172
20	CPT_phageK_gp059	SAM1_00206	SAM2_00204
21	CPT_phageK_gp089	SAM1_00183	SAM2_00181
22	CPT_phageK_gp186	SAM1_00079	SAM2_00080
23	CPT_phageK_gp188	SAM1_00078	SAM2_00079
24	CPT_phageK_gp197	SAM1_00070	SAM2_00069
25	CPT_phageK_gp022	SAM1_00021	SAM2_00020
26	CPT_phageK_gp092	SAM1_00180	SAM2_00178
27	CPT_phageK_gp179	SAM1_00088	SAM2_00087
28	CPT_phageK_gp025	SAM1_00026	SAM2_00025
29	CPT_phageK_gp069	SAM1_00197	SAM2_00195
30	CPT_phageK_gp103	SAM1_00168	SAM2_00165
31	CPT_phageK_gp174	SAM1_00093	SAM2_00092
32	CPT_phageK_gp178	SAM1_00089	SAM2_00088
33	CPT_phageK_gp182	SAM1_00085	SAM2_00084
34	CPT_phageK_gp158	SAM1_00109	SAM2_00108
35	CPT_phageK_gp181	SAM1_00086	SAM2_00085
36	CPT_phageK_gp027	SAM1_00028	SAM2_00027
37	CPT_phageK_gp032	SAM1_00033	SAM2_00032
38	CPT_phageK_gp115	SAM1_00156	SAM2_00153
39	CPT_phageK_gp146	SAM1_00121	SAM2_00120
40	CPT_phageK_gp150	SAM1_00117	SAM2_00116
41	CPT_phageK_gp218	SAM1_00049	SAM2_00048
42	CPT_phageK_gp229	SAM1_00039	SAM2_00038
43	CPT_phageK_gp056	SAM1_00209	SAM2_00207
44	CPT_phageK_gp067	SAM1_00199	SAM2_00197
45	CPT_phageK_gp072	SAM1_00194	SAM2_00192
46	CPT_phageK_gp073	SAM1_00193	SAM2_00191
47	CPT_phageK_gp099	SAM1_00172	SAM2_00170
48	CPT_phageK_gp107	SAM1_00164	SAM2_00161
49	CPT_phageK_gp122	SAM1_00147	SAM2_00146
50	CPT_phageK_gp125	SAM1_00144	SAM2_00143
51	CPT_phageK_gp129	SAM1_00138	SAM2_00137
52	CPT_phageK_gp134	SAM1_00133	SAM2_00132
53	CPT_phageK_gp144	SAM1_00123	SAM2_00122
54	CPT_phageK_gp145	SAM1_00122	SAM2_00121
55	CPT_phageK_gp167	SAM1_00100	SAM2_00099
56	CPT_phageK_gp184	SAM1_00081	SAM2_00082
57	CPT_phageK_gp201	SAM1_00066	SAM2_00065
58	CPT_phageK_gp215	SAM1_00052	SAM2_00051
59	CPT_phageK_gp227	SAM1_00041	SAM2_00040
60	CPT_phageK_gp082	SAM1_00190	SAM2_00188
61	CPT_phageK_gp108	SAM1_00163	SAM2_00160
62	CPT_phageK_gp112	SAM1_00159	SAM2_00156
63	CPT_phageK_gp117	SAM1_00154	SAM2_00151
64	CPT_phageK_gp131	SAM1_00136	SAM2_00135
65	CPT_phageK_gp133	SAM1_00134	SAM2_00133
66	CPT_phageK_gp153	SAM1_00114	SAM2_00113
67	CPT_phageK_gp157	SAM1_00110	SAM2_00109
68	CPT_phageK_gp160	SAM1_00107	SAM2_00106
69	CPT_phageK_gp165	SAM1_00102	SAM2_00101
70	CPT_phageK_gp172	SAM1_00095	SAM2_00094
71	CPT_phageK_gp177	SAM1_00090	SAM2_00089
72	CPT_phageK_gp199	SAM1_00068	SAM2_00067
73	CPT_phageK_gp213	SAM1_00054	SAM2_00053
74	CPT_phageK_gp224	SAM1_00044	SAM2_00043
75	CPT_phageK_gp225	SAM1_00043	SAM2_00042
76	CPT_phageK_gp026	SAM1_00027	SAM2_00026
77	CPT_phageK_gp029	SAM1_00030	SAM2_00029
78	CPT_phageK_gp064	SAM1_00202	SAM2_00200
79	CPT_phageK_gp065	SAM1_00201	SAM2_00199
80	CPT_phageK_gp068	SAM1_00198	SAM2_00196
81	CPT_phageK_gp070	SAM1_00196	SAM2_00194
82	CPT_phageK_gp071	SAM1_00195	SAM2_00193
83	CPT_phageK_gp086	SAM1_00186	SAM2_00184
84	CPT_phageK_gp088	SAM1_00184	SAM2_00182
85	CPT_phageK_gp091	SAM1_00181	SAM2_00179
86	CPT_phageK_gp096	SAM1_00176	SAM2_00174
87	CPT_phageK_gp101	SAM1_00170	SAM2_00168
88	CPT_phageK_gp105	SAM1_00166	SAM2_00163
89	CPT_phageK_gp109	SAM1_00162	SAM2_00159
90	CPT_phageK_gp110	SAM1_00161	SAM2_00158
91	CPT_phageK_gp111	SAM1_00160	SAM2_00157
92	CPT_phageK_gp116	SAM1_00155	SAM2_00152
93	CPT_phageK_gp118	SAM1_00153	SAM2_00150
94	CPT_phageK_gp120	SAM1_00149	SAM2_00148
95	CPT_phageK_gp127	SAM1_00140	SAM2_00139
96	CPT_phageK_gp128	SAM1_00139	SAM2_00138
97	CPT_phageK_gp130	SAM1_00137	SAM2_00136
98	CPT_phageK_gp135	SAM1_00132	SAM2_00131
99	CPT_phageK_gp138	SAM1_00129	SAM2_00128
100	CPT_phageK_gp140	SAM1_00127	SAM2_00126
101	CPT_phageK_gp141	SAM1_00126	SAM2_00125
102	CPT_phageK_gp142	SAM1_00125	SAM2_00124
103	CPT_phageK_gp143	SAM1_00124	SAM2_00123
104	CPT_phageK_gp147	SAM1_00120	SAM2_00119
105	CPT_phageK_gp148	SAM1_00119	SAM2_00118
106	CPT_phageK_gp149	SAM1_00118	SAM2_00117
107	CPT_phageK_gp151	SAM1_00116	SAM2_00115
108	CPT_phageK_gp152	SAM1_00115	SAM2_00114
109	CPT_phageK_gp154	SAM1_00113	SAM2_00112
110	CPT_phageK_gp155	SAM1_00112	SAM2_00111
111	CPT_phageK_gp156	SAM1_00111	SAM2_00110
112	CPT_phageK_gp161	SAM1_00106	SAM2_00105
113	CPT_phageK_gp166	SAM1_00101	SAM2_00100
114	CPT_phageK_gp171	SAM1_00096	SAM2_00095
115	CPT_phageK_gp173	SAM1_00094	SAM2_00093
116	CPT_phageK_gp176	SAM1_00091	SAM2_00090
117	CPT_phageK_gp198	SAM1_00069	SAM2_00068
118	CPT_phageK_gp202	SAM1_00065	SAM2_00064
119	CPT_phageK_gp203	SAM1_00064	SAM2_00063
120	CPT_phageK_gp204	SAM1_00063	SAM2_00062
121	CPT_phageK_gp205	SAM1_00062	SAM2_00061
122	CPT_phageK_gp206	SAM1_00061	SAM2_00060
123	CPT_phageK_gp208	SAM1_00059	SAM2_00058
124	CPT_phageK_gp210	SAM1_00057	SAM2_00056
125	CPT_phageK_gp221	SAM1_00047	SAM2_00046
126	CPT_phageK_gp233	SAM1_00034	SAM2_00033
127	CPT_phageK_gp028	SAM1_00029	SAM2_00028
128	CPT_phageK_gp066	SAM1_00200	SAM2_00198
129	CPT_phageK_gp087	SAM1_00185	SAM2_00183
130	CPT_phageK_gp097	SAM1_00175	SAM2_00173
131	CPT_phageK_gp100	SAM1_00171	SAM2_00169
132	CPT_phageK_gp104	SAM1_00167	SAM2_00164
133	CPT_phageK_gp106	SAM1_00165	SAM2_00162
134	CPT_phageK_gp113	SAM1_00158	SAM2_00155
135	CPT_phageK_gp121	SAM1_00148	SAM2_00147
136	CPT_phageK_gp126	SAM1_00141	SAM2_00140
137	CPT_phageK_gp132	SAM1_00135	SAM2_00134
138	CPT_phageK_gp136	SAM1_00131	SAM2_00130
139	CPT_phageK_gp139	SAM1_00128	SAM2_00127
140	CPT_phageK_gp162	SAM1_00105	SAM2_00104
141	CPT_phageK_gp168	SAM1_00099	SAM2_00098
142	CPT_phageK_gp169	SAM1_00098	SAM2_00097
143	CPT_phageK_gp170	SAM1_00097	SAM2_00096
144	CPT_phageK_gp175	SAM1_00092	SAM2_00091
145	CPT_phageK_gp180	SAM1_00087	SAM2_00086
146	CPT_phageK_gp190	SAM1_00076	SAM2_00077
147	CPT_phageK_gp191	SAM1_00075	SAM2_00076
148	CPT_phageK_gp192	SAM1_00074	SAM2_00075
149	CPT_phageK_gp193	SAM1_00073	SAM2_00074
150	CPT_phageK_gp209	SAM1_00058	SAM2_00057
151	CPT_phageK_gp211	SAM1_00056	SAM2_00055
152	CPT_phageK_gp217	SAM1_00050	SAM2_00049
153	CPT_phageK_gp226	SAM1_00042	SAM2_00041
154	CPT_phageK_gp228	SAM1_00040	SAM2_00039
155	CPT_phageK_gp230	SAM1_00037	SAM2_00036
156	CPT_phageK_gp090	SAM1_00182	SAM2_00180
157	CPT_phageK_gp093	SAM1_00179	SAM2_00177
158	CPT_phageK_gp094	SAM1_00178	SAM2_00176
159	CPT_phageK_gp114	SAM1_00157	SAM2_00154
160	CPT_phageK_gp159	SAM1_00108	SAM2_00107
161	CPT_phageK_gp163	SAM1_00104	SAM2_00103
162	CPT_phageK_gp185	SAM1_00080	SAM2_00081
163	CPT_phageK_gp207	SAM1_00060	SAM2_00059
164	CPT_phageK_gp212	SAM1_00055	SAM2_00054
165	CPT_phageK_gp231	SAM1_00036	SAM2_00035
166	CPT_phageK_gp080	SAM1_00192	SAM2_00190
167	CPT_phageK_gp081	SAM1_00191	SAM2_00189
168	CPT_phageK_gp084	SAM1_00188	SAM2_00186
169	CPT_phageK_gp095	SAM1_00177	SAM2_00175
170	CPT_phageK_gp164	SAM1_00103	SAM2_00102
171	CPT_phageK_gp189	SAM1_00077	SAM2_00078
172	CPT_phageK_gp196	SAM1_00071	SAM2_00070
173	CPT_phageK_gp200	SAM1_00067	SAM2_00066
174	CPT_phageK_gp214	SAM1_00053	SAM2_00052
175	CPT_phageK_gp222	SAM1_00046	SAM2_00045
176	CPT_phageK_gp223	SAM1_00045	SAM2_00044
177	CPT_phageK_gp063	SAM1_00203	SAM2_00201
178	CPT_phageK_gp030	SAM1_00031	SAM2_00030
179	CPT_phageK_gp085	SAM1_00187	SAM2_00185
180	CPT_phageK_gp137	SAM1_00130	SAM2_00129
181	CPT_phageK_gp216	SAM1_00051	SAM2_00050
182	CPT_phageK_gp183	SAM1_00084	SAM2_00083
183	CPT_phageK_gp232	SAM1_00035	SAM2_00034
184	CPT_phageK_gp031	SAM1_00032	SAM2_00031
185	CPT_phageK_gp123	SAM1_00145	SAM2_00144
186	CPT_phageK_gp119	SAM1_00152	SAM2_00149
187	CPT_phageK_gp195	SAM1_00072	SAM2_00073
188	CPT_phageK_gp083	SAM1_00189	SAM2_00187
189	CPT_phageK_gp024	SAM1_00024	SAM2_00023
190	CPT_phageK_gp220	SAM1_00048	SAM2_00047
191	CPT_phageK_gp102	SAM1_00169	SAM2_00166
192	CPT_phageK_gp016,CPT_phageK_gp038	SAM1_00016,SAM1_00229	*
193	CPT_phageK_gp017,CPT_phageK_gp037	SAM1_00017,SAM1_00230	*
194	*	SAM1_00003,SAM1_00216	SAM2_00003
195	*	SAM1_00020,SAM1_00233	SAM2_00019
196	CPT_phageK_gp019,CPT_phageK_gp035	*	SAM2_00017
197	*	SAM1_00022	SAM2_00021
198	*	SAM1_00023	SAM2_00022
199	*	SAM1_00025	SAM2_00024
200	*	SAM1_00038	SAM2_00037
201	*	SAM1_00142	SAM2_00141
202	*	SAM1_00146	SAM2_00145
203	*	SAM1_00173	SAM2_00171
204	*	SAM1_00205	SAM2_00203
205	*	SAM1_00207	SAM2_00205
206	*	SAM1_00208	SAM2_00206
207	*	SAM1_00210	SAM2_00208
208	*	SAM1_00211	SAM2_00209
209	*	SAM1_00212	SAM2_00210
210	CPT_phageK_gp194	*	SAM2_00072

## Sheet: Table S4
Table S5. Differential gene expression results filtered (p < 0.05 in DESeq2) of Staphylococcus phage SAM1 infection of Staphylococcus aureus strain E1185(IV)ST12.
	Average gene differential expression (Log2 fold expression change)			Annotation
Gene	15 mins	35 mins	45 mins
SAM1_00001	-0.0425215	-0.372639	0.415161	hypothetical protein
SAM1_00002	-0.0154218	-0.325105	0.340527	hypothetical protein
SAM1_00003	-0.194411	-0.341231	0.535642	hypothetical protein
SAM1_00004	-0.145243	-0.358404	0.503647	hypothetical protein
SAM1_00005	-0.154514	-0.386077	0.540592	hypothetical protein
SAM1_00006	-0.117113	-0.292932	0.410045	hypothetical protein
SAM1_00007	-0.0723273	-0.27485	0.347177	hypothetical protein
SAM1_00011	-0.238552	0.0177149	0.220837	hypothetical protein
SAM1_00013	0.182461	-0.0453384	-0.137123	HNH_endonuclease
SAM1_00015	-0.097099	-0.0747951	0.171894	hypothetical protein
SAM1_00016	-0.0857687	-0.139392	0.225161	hypothetical protein
SAM1_00017	-0.0742631	-0.0496713	0.123934	hypothetical protein
SAM1_00018	-0.0837158	-0.0340531	0.117769	hypothetical protein
SAM1_00021	0.472785	0.0385587	-0.511344	hypothetical protein
SAM1_00022	0.557309	-0.0675034	-0.489806	hypothetical protein
SAM1_00023	0.499746	-0.0883257	-0.41142	hypothetical protein
SAM1_00024	0.409779	-0.108302	-0.301477	DUF1024 family protein
SAM1_00025	0.323463	-0.118662	-0.2048	hypothetical protein
SAM1_00026	0.396444	-0.179491	-0.216953	hypothetical protein
SAM1_00027	0.453629	-0.252155	-0.201474	hypothetical protein
SAM1_00028	0.356093	-0.249806	-0.106287	nucleotidyl transferase
SAM1_00029	0.330038	-0.270273	-0.0597646	conserved hypothetical protein, ribA/ribD-fused, N-glycosidase YbiA-like protein
SAM1_00030	0.277191	-0.308271	0.0310792	hypothetical protein
SAM1_00034	0.229969	-0.116501	-0.113468	hypothetical protein
SAM1_00039	-0.153747	-0.220375	0.374122	hypothetical protein
SAM1_00040	-0.220239	-0.315259	0.535498	hypothetical protein
SAM1_00041	-2.4943	1.0663	1.428	putative cell binding domain
SAM1_00042	-1.51421	0.921452	0.59276	hypothetical protein
SAM1_00043	0.593805	-0.0936143	-0.500191	hypothetical protein
SAM1_00044	0.588983	-0.210977	-0.378006	hypothetical protein
SAM1_00045	0.43916	-0.354095	-0.0850649	putative transcriptional activator
SAM1_00046	0.362496	-0.23695	-0.125546	MFS transporter-like protein
SAM1_00047	0.373188	-0.300318	-0.07287	hypothetical protein
SAM1_00048	0.330586	-0.398213	0.0676269	AAA_family_ATPase
SAM1_00049	0.551094	-0.00810171	-0.542993	hypothetical protein
SAM1_00050	0.528874	-0.0741886	-0.454685	putative nucleotide kinase, DUF3310 domain protein
SAM1_00051	0.501765	0.0136084	-0.515374	MazG-like family protein, Hmzg
SAM1_00052	0.564441	-0.0602768	-0.504164	hypothetical protein
SAM1_00053	0.401518	-0.230492	-0.171026	hypothetical protein
SAM1_00054	0.305881	-0.338852	0.0329707	diguanylate cyclase/phosphodiesterase
SAM1_00055	-0.516345	0.484979	0.0313655	putative_structural_protein
SAM1_00056	-0.540828	0.477011	0.0638168	LysM peptidoglycan binding domain protein, neck connector
SAM1_00057	-0.75041	0.506054	0.244356	hypothetical protein
SAM1_00058	0.776459	-0.0912017	-0.685258	nucleoside 2-deoxyribosyltransferase
SAM1_00059	0.704427	-0.135533	-0.568894	RNA ligase
SAM1_00060	0.68903	-0.0422287	-0.646801	hypothetical protein
SAM1_00061	0.374372	-0.0131802	-0.361192	PhoH family protein
SAM1_00062	0.637764	-0.0504891	-0.587274	hypothetical protein
SAM1_00063	0.648837	-0.0899124	-0.558924	ribonuclease H
SAM1_00064	0.305355	-0.174555	-0.1308	hypothetical protein
SAM1_00065	0.320382	-0.160692	-0.159691	hypothetical protein
SAM1_00066	0.239828	-0.144665	-0.0951636	putative transcriptional regulator
SAM1_00068	1.07421	0.191583	-1.26579	transglycosylase, cell division protein FtsN domain protein, phage tail lysozyme domain protein
SAM1_00069	0.75758	-0.0902134	-0.667366	hypothetical protein
SAM1_00070	0.850915	-0.114693	-0.736222	prohibitin family protein
SAM1_00071	0.856163	-0.160506	-0.695656	hypothetical protein
SAM1_00072	-1.46418	0.973637	0.490539	endolysin
SAM1_00073	-1.43726	0.959753	0.477502	holin
SAM1_00074	0.733672	0.247935	-0.981607	hypothetical protein
SAM1_00075	-0.417301	0.109934	0.307368	putative DNA binding protein, ribosome associated inhibitor raiA
SAM1_00076	-1.34683	1.022	0.324826	putative structural protein
SAM1_00077	-1.24992	0.944787	0.305136	hypothetical protein
SAM1_00078	-1.07071	0.844847	0.225864	hypothetical protein
SAM1_00083	0.106057	0.397179	-0.503236	hypothetical protein
SAM1_00084	0.154961	0.352003	-0.506964	terminase large subunit
SAM1_00085	0.394701	0.308993	-0.703694	hypothetical protein
SAM1_00086	0.20891	0.0357906	-0.244701	hypothetical protein
SAM1_00087	0.539457	0.211825	-0.751282	hypothetical protein
SAM1_00088	0.51829	0.238422	-0.756712	hypothetical protein
SAM1_00089	-0.637373	0.582316	0.0550579	hypothetical protein
SAM1_00091	-0.0885789	0.412802	-0.324223	portal_protein
SAM1_00092	-0.498175	0.592326	-0.0941506	HK97 family prohead protease
SAM1_00093	-0.455118	0.589964	-0.134846	K+-dependent Na+/Ca+ exchanger
SAM1_00094	-0.696166	0.708691	-0.0125247	major capsid protein
SAM1_00095	-0.502976	0.575589	-0.0726129	connector related protein
SAM1_00096	-0.481074	0.563381	-0.082307	head to tail adaptor
SAM1_00099	-0.831678	0.761445	0.070233	tail completion protein
SAM1_00100	-0.8793	0.730811	0.148489	hypothetical protein
SAM1_00101	-1.11351	0.824318	0.289194	tail sheath protein
SAM1_00102	-1.15661	0.853596	0.30301	tail tube protein
SAM1_00103	-0.199141	-0.12567	0.32481	hypothetical protein
SAM1_00105	0.313424	-0.211319	-0.102105	hypothetical protein
SAM1_00106	0.461853	-0.205414	-0.256439	hypothetical protein
SAM1_00107	0.0700531	0.213719	-0.283772	tail tape measure protein chaperone
SAM1_00108	0.0634364	0.305929	-0.369365	tail morphogenetic protein, chaperone
SAM1_00113	-0.488509	0.285807	0.202702	tail tube initiator
SAM1_00114	-0.520279	0.320165	0.200114	putative baseplate component
SAM1_00115	-0.515311	0.389604	0.125706	baseplate wedge subunit
SAM1_00116	-0.489834	0.360029	0.129806	baseplate J/gp47 family protein
SAM1_00117	-0.395519	0.346943	0.0485751	putative tail morphogenetic protein
SAM1_00123	-0.315457	0.365776	-0.0503198	putative structural protein
SAM1_00124	0.641527	-0.0048801	-0.636647	UV repair and recombination protein, uvsW
SAM1_00125	0.70613	-0.0296857	-0.676445	putative Rep protein
SAM1_00126	0.629293	-0.0459573	-0.583336	DNA helicase
SAM1_00127	0.324116	-0.256537	-0.0675783	recombination exonuclease
SAM1_00128	0.25739	-0.206487	-0.0509036	hypothetical protein
SAM1_00129	0.365111	-0.234466	-0.130645	recombination related exonuclease
SAM1_00130	0.464592	-0.241227	-0.223365	antisigma factor Asf
SAM1_00131	0.534588	-0.217628	-0.316959	DNA primase
SAM1_00132	0.467983	-0.161307	-0.306676	hypothetical protein
SAM1_00133	0.570129	-0.151361	-0.418768	hypothetical protein
SAM1_00134	0.605792	-0.121448	-0.484344	holliday junction resolvase
SAM1_00135	0.473737	-0.0630801	-0.410657	ribonucleotide reduction protein
SAM1_00136	0.547302	-0.0393153	-0.507986	ribonucleotide reductase of class Ib (aerobic), alpha subunit
SAM1_00137	0.584718	0.0275964	-0.612314	ribonucleotide reductase of class Ib (aerobic), beta subunit
SAM1_00138	0.624257	0.0317936	-0.65605	hypothetical protein
SAM1_00139	0.603289	0.118877	-0.722166	thioredoxin
SAM1_00140	0.93909	0.219429	-1.15852	hypothetical protein
SAM1_00141	0.93361	0.223377	-1.15699	DNA-binding_protein
SAM1_00142	0.0771651	-0.459457	0.382292	Uracil-DNA glycosylase
SAM1_00143	0.308881	-0.142478	-0.166403	hypothetical protein
SAM1_00145	0.268658	-0.192932	-0.075726	HNH homing endonuclease
SAM1_00146	0.309193	-0.278506	-0.0306867	DNA-directed DNA polymerase
SAM1_00147	0.0492207	0.303067	-0.352288	hypothetical protein
SAM1_00148	0.363983	-0.0970808	-0.266902	hypothetical protein
SAM1_00149	0.546086	-0.0673029	-0.478783	hypothetical protein
SAM1_00150	0.431672	0.0315815	-0.463253	recombination and repair protein
SAM1_00152	0.55064	0.108791	-0.659431	recombination and repair protein
SAM1_00153	0.596906	0.0818976	-0.678803	hypothetical protein
SAM1_00154	0.573501	0.149086	-0.722586	RNA polymerase sigma-G factor
SAM1_00155	-2.04673	1.22507	0.821665	putative tail structural protein
SAM1_00156	-2.17354	1.2155	0.95804	putative tail structural protein
SAM1_00157	-2.22672	1.27962	0.947104	putative tail structural protein
SAM1_00158	0.299177	-0.181943	-0.117234	hypothetical protein
SAM1_00159	0.303131	-0.133561	-0.16957	hypothetical protein
SAM1_00160	0.369357	-0.0506788	-0.318679	DNA repair exonuclease
SAM1_00161	0.406523	-0.0303243	-0.376199	hypothetical protein
SAM1_00162	0.378119	0.0435118	-0.421631	hypothetical protein
SAM1_00163	-0.296392	0.214853	0.0815389	hypothetical protein
SAM1_00164	-0.241674	0.202134	0.03954	sce7726 family protein
SAM1_00165	-0.237426	0.189429	0.0479968	hypothetical protein
SAM1_00167	-0.529653	0.668006	-0.138353	putative terminase, small subunit gp27
SAM1_00168	-0.583926	0.721122	-0.137196	putative_structural_protein
SAM1_00169	-0.266663	0.316296	-0.0496324	hypothetical protein
SAM1_00170	-0.253193	0.320181	-0.0669888	hypothetical protein
SAM1_00171	-1.82727	1.15846	0.668809	hypothetical protein
SAM1_00172	-0.857944	0.73093	0.127014	hypothetical protein
SAM1_00173	-0.514636	0.444493	0.0701427	hypothetical protein
SAM1_00174	-0.570828	0.511386	0.0594422	hypothetical protein
SAM1_00175	0.161967	0.168762	-0.330729	sliding clamp inhibitor Sci
SAM1_00176	0.0169641	0.20593	-0.222894	hypothetical protein
SAM1_00177	0.0265476	0.238913	-0.26546	hypothetical protein
SAM1_00178	-0.549515	0.22933	0.320185	hypothetical protein
SAM1_00179	-0.721453	0.299019	0.422434	hypothetical protein
SAM1_00180	-0.369057	0.0844768	0.28458	hypothetical protein
SAM1_00181	-0.444313	0.028087	0.416226	hypothetical protein
SAM1_00182	-0.371662	-0.0159047	0.387567	hypothetical protein
SAM1_00183	-0.370916	0.0119587	0.358957	hypothetical protein
SAM1_00184	-0.423363	0.0704233	0.35294	hypothetical protein
SAM1_00185	-0.33557	-0.124436	0.460006	hypothetical protein
SAM1_00186	-0.29374	-0.131138	0.424878	putative HNH endonuclease
SAM1_00187	-0.304388	-0.173156	0.477544	hypothetical protein
SAM1_00188	-0.128776	-0.220698	0.349475	hypothetical protein
SAM1_00196	0.182627	-0.148791	-0.0338361	putative HNH endonuclease
SAM1_00200	0.0237494	-0.300985	0.277236	hypothetical protein
SAM1_00201	0.027175	-0.223927	0.196752	ribose-phosphate pyrophosphokinase
SAM1_00202	0.183515	-0.212918	0.0294031	nicotinamide phosphoribosyltransferase
SAM1_00203	-0.156388	-0.66896	0.825348	hypothetical protein
SAM1_00204	-0.0908962	-0.597234	0.68813	hypothetical protein
SAM1_00205	-0.152626	-0.281267	0.433893	hypothetical protein
SAM1_00206	-0.260797	-0.600758	0.861555	putative CamS-like protein
SAM1_00207	-0.254117	-0.596665	0.850782	hypothetical protein
SAM1_00208	-0.126328	-0.665208	0.791536	hypothetical protein
SAM1_00209	-0.230385	-0.498805	0.729191	hypothetical protein
SAM1_00210	-0.149301	-0.552402	0.701703	hypothetical protein
SAM1_00211	-0.0291556	-0.34462	0.373775	hypothetical protein
SAM1_00212	0.108725	-0.540392	0.431668	hypothetical protein
SAM1_tRNA_1	0.187781	0.053407	-0.241188	tRNA-gene (14750,14821) - tRNA-Met
SAM1_tRNA_2	0.771992	0.221729	-0.993721	tRNA-gene (36459,36530) - tRNA-Trp
SAM1_tRNA_3	0.44964	0.151828	-0.601468	tRNA-gene (36615,36690) - tRNA-Asp

## Sheet: Table S5
Table S6. Predicted promoter sequences of Staphylococcus phage SAM1.
		Average gene differential expression (Log2 fold expression change)
Gene	promoter sequence	15 mins	35 mins	45 mins	up regulated at
SAM1_00013	ttgacattaagaccgaattattatataat	0.182461	-0.0453384	-0.137123	15 min
SAM1_00044	ttgactttttcactaacttatgttatact	0.588983	-0.210977	-0.378006	15 min
SAM1_00048	ttgacaaatacaaatacttgtaatataat	0.330586	-0.398213	0.0676269	15 min
SAM1_00051	ttgacaatagtatcataatatgatataat	0.501765	0.0136084	-0.515374	15 min
SAM1_00052	ttgacaatagtatcataatatgatataat	0.564441	-0.0602768	-0.504164	15 min
SAM1_00054	ttgacaaatattatttactatggtatgat	0.305881	-0.338852	0.0329707	15 min
SAM1_00060	ttgacaaatccccttagttatggtataat	0.68903	-0.0422287	-0.646801	15 min
SAM1_00068	ttgcgttatttaaagatatatgttatgat	1.07421	0.191583	-1.26579	15 min
SAM1_00069	ttgacataggtggttttttatgctatagt	0.75758	-0.0902134	-0.667366	15 min
SAM1_00071	ttgacaaaattaaatacatagtgtatagt	0.856163	-0.160506	-0.695656	15 min
SAM1_00105	ttgcctacgaaaatatcatagagtacaat	0.313424	-0.211319	-0.102105	15 min
SAM1_00106	ttgacaaattaaaactaataaattataat	0.461853	-0.205414	-0.256439	15 min
SAM1_00124	ttgacttgaaaaggattctgtggtatact	0.641527	-0.0048801	-0.636647	15 min
SAM1_00127	ttgacattttatatgttaggtggtataat	0.324116	-0.256537	-0.0675783	15 min
SAM1_00132	ttgaccttagagaagttttatgttatact	0.467983	-0.161307	-0.306676	15 min
SAM1_00135	ttgacctcatttacaccttcttatattat	0.473737	-0.0630801	-0.410657	15 min
SAM1_00140	ttggaatttcctactatctgtgctatact	0.93909	0.219429	-1.15852	15 min
SAM1_00149	ttgacaaatataaaaaactatgttataat	0.546086	-0.0673029	-0.478783	15 min
SAM1_00158	ttgacaatttataatatctatgatacact	0.299177	-0.181943	-0.117234	15 min
SAM1_00175	ttgacaagaacaaataagtgtagtatagt	0.161967	0.168762	-0.330729	15 min
SAM1_00084	ttaaccaaaaatagtaactatgatatagt	0.154961	0.352003	-0.506964	35 min
SAM1_00116	ttgagaacattaacatcagataatagagt	-0.489834	0.360029	0.129806	35 min
SAM1_00123	ttgcctatgaaagatatttgtattatagt	-0.315457	0.365776	-0.0503198	35 min
SAM1_00147	ttgacaatatagttaacttatgttatact	0.0492207	0.303067	-0.352288	35 min
SAM1_00163	ttgactctttttactatatatggtatatt	-0.296392	0.214853	0.0815389	35 min
SAM1_00169	ttgacagctcctatagtttatgatatagt	-0.266663	0.316296	-0.0496324	35 min
SAM1_00172	ttgactctctttttgttttatggtatatt	-0.857944	0.73093	0.127014	35 min
SAM1_00176	ttgacaagaacaaataagtgtagtatagt	0.0169641	0.20593	-0.222894	35 min
SAM1_00011	ttgacaccttacaagatacatgttattat	-0.238552	0.0177149	0.220837	45 min
SAM1_00015	ttgacaacctagaaacaacatgttaatat	-0.097099	-0.0747951	0.171894	45 min
SAM1_00016	ttgacaacttaaacaatagatgttaatat	-0.0857687	-0.139392	0.225161	45 min
SAM1_00017	ttgactttcaagccctacaatgttattat	-0.0742631	-0.0496713	0.123934	45 min
SAM1_00018	ttgacatcctaacatatagatggtaatat	-0.0837158	-0.0340531	0.117769	45 min
SAM1_00040	ttgacaaaatataaaaaatagtgtatagt	-0.220239	-0.315259	0.535498	45 min
SAM1_00041	atgacttagaaaaagacctatgatatatt	-2.4943	1.0663	1.428	45 min
SAM1_00075	ttgacttatttatcaatatagtatatagt	-0.417301	0.109934	0.307368	45 min
SAM1_00103	ttgacactttaaaatttatatgttattat	-0.199141	-0.12567	0.32481	45 min
SAM1_00142	ttgacaaggtttaaaatatatggtatagt	0.0771651	-0.459457	0.382292	45 min
SAM1_00180	ttgacagatgaagcattttaatatatact	-0.369057	0.0844768	0.28458	45 min
SAM1_00184	ttgacacctttgtacttttgtattatact	-0.423363	0.0704233	0.35294	45 min
SAM1_00188	ttgacaattgagtatacataagttatact	-0.128776	-0.220698	0.349475	45 min
SAM1_00203	ttgacaaagggagttttttattatatagt	-0.156388	-0.66896	0.825348	45 min
SAM1_00206	ttgacttaggtaggtatctattatataat	-0.260797	-0.600758	0.861555	45 min

## Sheet: Table S6
Table S7. Differential gene expression results filtered (p < 0.05 in DESeq2) of Staphylococcus aureus strain E1185(IV)ST12 during infection by Staphlococcus phage SAM1.
	Average gene differential expression (Log2 fold expression change)			annotation
Gene	15	35	45
LUU82_00155	-0.197432	-0.0998924	0.297324	LUU82_00155 hypothetical protein
LUU82_00160	-0.18624	-0.0303688	0.216609	eap extracellular adherence protein Eap/Map
LUU82_00165	-0.154021	0.0159934	0.138028	LUU82_00165 MAP domain-containing protein
LUU82_00170	-0.0644257	0.0240461	0.0403796	LUU82_00170 aminotransferase class I/II-fold pyridoxal phosphate-dependent enzyme
LUU82_00185	-0.218415	0.108897	0.109518	LUU82_00185 GntR family transcriptional regulator
LUU82_00190	-0.231443	0.0445742	0.186869	pmtA phenol-soluble modulin export ABC transporter ATP-binding protein PmtA
LUU82_00195	-0.248136	0.0773815	0.170755	pmtB phenol-soluble modulin export ABC transporter permease subunit PmtB
LUU82_00200	-0.281088	0.100194	0.180894	pmtC phenol-soluble modulin export ABC transporter ATP-binding protein PmtC
LUU82_00205	-0.226959	0.0805924	0.146367	pmtD phenol-soluble modulin export ABC transporter permease subunit PmtD
LUU82_00210	-0.302101	0.0875907	0.21451	LUU82_00210 thioredoxin family protein
LUU82_00255	-0.129407	0.0647356	0.0646714	LUU82_00255 aldehyde dehydrogenase
LUU82_00265	-0.0727722	0.00899022	0.063782	LUU82_00265 manganese-dependent inorganic pyrophosphatase
LUU82_00270	-0.0525704	-0.00591101	0.0584814	LUU82_00270 cysteine hydrolase
LUU82_00305	-0.147526	0.0839475	0.0635788	nadE ammonia-dependent NAD(+) synthetase
LUU82_00325	-0.0749038	-0.0253087	0.100213	scpA cysteine protease staphopain A
LUU82_00360	-0.190456	-0.0164313	0.206888	putP sodium/proline symporter PutP
LUU82_00385	-0.0952375	0.0276116	0.0676259	LUU82_00385 diacylglycerol kinase
LUU82_00390	0.0988824	-0.0411015	-0.0577809	rlmD
LUU82_00405	0.138083	-0.0645123	-0.0735711	LUU82_00405
LUU82_00410	0.257011	-0.122631	-0.13438	LUU82_00410 hypothetical protein
LUU82_00415	0.347519	-0.393898	0.0463788	ftnA H-type ferritin FtnA
LUU82_00455	-0.0933613	0.00490464	0.0884566	liaF cell wall-active antibiotics response protein LiaF
LUU82_00460	-0.115742	0.0191364	0.0966056	LUU82_00460 sensor histidine kinase
LUU82_00490	-0.154817	0.0659971	0.0888202	LUU82_00490 aminopeptidase
LUU82_00495	-0.138761	0.0373104	0.101451	LUU82_00495 acyl-CoA thioesterase
LUU82_00500	0.118072	-0.0595755	-0.0584965	yfkAB radical SAM/CxCxxxxC motif protein YfkAB
LUU82_00505	0.133035	-0.0740311	-0.0590042	LUU82_00505 site-specific integrase 90162
LUU82_00510	-0.0898392	0.029351	0.0604882	LUU82_00510 hypothetical protein 91278
LUU82_00525	-0.0841057	0.00959251	0.0745132	LUU82_00525 helix-turn-helix domain-containing protein 92920
LUU82_00530	-0.228276	-0.0771141	0.30539	LUU82_00530 helix-turn-helix domain-containing protein 93407
LUU82_00535	-0.241268	-0.0867182	0.327987	LUU82_00535 hypothetical protein 93668
LUU82_00540	-0.185644	-0.0199659	0.20561	LUU82_00540 hypothetical protein 94126
LUU82_00550	-0.247324	-0.085574	0.332898	LUU82_00550 phage antirepressor KilAC domain-containing protein 94591
LUU82_00555	-0.205749	-0.113883	0.319632	LUU82_00555 hypothetical protein 95383
LUU82_00560	-0.245636	-0.044473	0.290109	LUU82_00560 hypothetical protein 95647
LUU82_00565	-0.202678	-0.108588	0.311266	LUU82_00565 hypothetical protein 96110
LUU82_00570	-0.153594	-0.0186884	0.172282	LUU82_00570 DUF1270 domain-containing protein 96318
LUU82_00575	-0.188878	-0.00265307	0.191531	LUU82_00575 DUF2482 family protein 96572
LUU82_00580	-0.170954	0.00366229	0.167292	LUU82_00580 DUF1108 family protein 96879
LUU82_00585	-0.200296	-0.0342451	0.234541	LUU82_00585 hypothetical protein 97149
LUU82_00590	-0.207086	-0.0250607	0.232147	LUU82_00590 host-nuclease inhibitor Gam family protein 97393
LUU82_00595	-0.24645	-0.00112378	0.247574	LUU82_00595 ATP-binding protein 97930
LUU82_00600	-0.252969	-0.0401658	0.293135	LUU82_00600 single-stranded DNA-binding protein 98740
LUU82_00605	-0.235959	-0.0432758	0.279235	LUU82_00605 putative HNHc nuclease 99307
LUU82_00610	-0.242884	-0.0119063	0.25479	LUU82_00610 phage replisome organizer N-terminal domain-containing protein 99971
LUU82_00615	-0.208684	-0.0793259	0.28801	LUU82_00615 ATP-binding protein
LUU82_00625	-0.249473	-0.00964433	0.259118	LUU82_00625 DUF3269 family protein
LUU82_00630	-0.188631	-0.0499334	0.238564	LUU82_00630 DUF1064 domain-containing protein
LUU82_00650	-0.161343	-0.0103105	0.171654	LUU82_00650 DUF1523 family protein
LUU82_00655	-0.202109	0.0219988	0.18011	LUU82_00655 transcriptional activator RinB
LUU82_00660	-0.24866	-0.0351121	0.283772	LUU82_00660 hypothetical protein
LUU82_00665	-0.517521	-0.141499	0.65902	LUU82_00665 terminase small subunit
LUU82_00670	-0.552805	-0.160685	0.71349	LUU82_00670 PBSX family phage terminase large subunit
LUU82_00675	-0.563385	-0.154333	0.717718	LUU82_00675 phage portal protein
LUU82_00680	-0.612483	-0.175689	0.788172	LUU82_00680 phage head morphogenesis protein
LUU82_00685	-0.865031	-0.232277	1.09731	LUU82_00685 DUF4355 domain-containing protein
LUU82_00690	-0.840907	-0.261625	1.10253	LUU82_00690 phage major capsid protein
LUU82_00695	-0.167352	-0.0767057	0.244057	LUU82_00695 hypothetical protein
LUU82_00700	-0.805945	-0.287131	1.09308	LUU82_00700 phage head-tail adapter protein
LUU82_00705	-0.804086	-0.25347	1.05756	LUU82_00705 phage head closure protein
LUU82_00710	-0.785395	-0.25918	1.04458	LUU82_00710 HK97 gp10 family phage protein
LUU82_00715	-0.803656	-0.289106	1.09276	LUU82_00715 DUF3168 domain-containing protein
LUU82_00720	-0.821126	-0.258652	1.07978	LUU82_00720 phage tail protein
LUU82_00725	-0.825216	-0.318236	1.14345	LUU82_00725 tail assembly chaperone
LUU82_00730	-0.797282	-0.321478	1.11876	LUU82_00730 hypothetical protein
LUU82_00735	-0.825348	-0.30078	1.12613	LUU82_00735 terminase
LUU82_00740	-0.790458	-0.329831	1.12029	LUU82_00740 phage tail family protein
LUU82_00745	-0.830964	-0.342382	1.17335	LUU82_00745 phage tail protein
LUU82_00750	-0.802025	-0.383556	1.18558	LUU82_00750 hypothetical protein
LUU82_00755	-0.796392	-0.405107	1.2015	LUU82_00755 BppU family phage baseplate upper protein
LUU82_00760	-0.750478	-0.408638	1.15912	LUU82_00760 DUF2977 domain-containing protein
LUU82_00765	-0.519751	-0.280706	0.800457	LUU82_00765 XkdX family protein
LUU82_00770	-0.729464	-0.378074	1.10754	LUU82_00770 DUF2951 domain-containing protein
LUU82_00775	-0.747695	-0.416301	1.164	LUU82_00775 glucosaminidase domain-containing protein
LUU82_00780	-0.741892	-0.437593	1.17949	LUU82_00780 BppU family phage baseplate upper protein
LUU82_00785	-0.673313	-0.399148	1.07246	LUU82_00785 hypothetical protein
LUU82_00790	-0.664851	-0.480164	1.14501	LUU82_00790 phage holin
LUU82_00795	-0.598212	-0.431109	1.02932	LUU82_00795 SH3 domain-containing protein
LUU82_00800	-0.14826	-0.0565775	0.204838	LUU82_00800 hypothetical protein
LUU82_00805	-0.0938282	-0.0601252	0.153953	LUU82_00805 hypothetical protein
LUU82_00815	-0.0848195	-0.185746	0.270565	sgtB monofunctional peptidoglycan glycosyltransferase SgtB
LUU82_00820	-0.381884	-0.104974	0.486858	recX recombination regulator RecX
LUU82_00825	-0.216177	0.000503814	0.215673	LUU82_00825 YfhH family protein
LUU82_00830	-0.203242	-0.0434186	0.24666	LUU82_00830 ABC transporter ATP-binding protein
LUU82_00835	-0.160657	-0.0145655	0.175222	LUU82_00835 hypothetical protein
LUU82_00840	-0.103762	-0.0479426	0.151705	LUU82_00840 metal-dependent hydrolase
LUU82_00845	-0.0774456	-0.075275	0.152721	mutY A/G-specific adenine glycosylase
LUU82_00875	-0.163569	0.0937081	0.0698611	bcp thioredoxin-dependent thiol peroxidase
LUU82_00880	-0.192403	0.0773487	0.115055	LUU82_00880 phosphoglycerate dehydrogenase
LUU82_00885	0.126743	-0.104931	-0.0218116	perR peroxide-responsive transcriptional repressor PerR
LUU82_01105	0.348372	-0.0563076	-0.292065	LUU82_01105 helix-turn-helix transcriptional regulator
LUU82_01110	0.126951	-0.0256002	-0.101351	LUU82_01110 DUF445 family protein
LUU82_01130	-0.109069	0.0361096	0.0729591	LUU82_01130 AAA family ATPase
LUU82_01135	-0.103256	0.0405264	0.06273	yhaM 3'-5' exoribonuclease YhaM
LUU82_01155	-0.0856941	0.0132232	0.0724709	LUU82_01155 HIT family protein
LUU82_01170	-0.15249	0.0041087	0.148381	traP signal transduction protein TRAP
LUU82_01180	0.186719	-0.0356315	-0.151088	hemE uroporphyrinogen decarboxylase
LUU82_01185	0.172432	-0.0284388	-0.143994	hemH ferrochelatase
LUU82_01190	0.211638	-0.0562267	-0.155412	LUU82_01190 protoporphyrinogen oxidase
LUU82_01330	-0.267177	0.125322	0.141854	LUU82_01330 DUF1433 domain-containing protein
LUU82_01420	-0.138983	0.0378193	0.101164	yidD membrane protein insertion efficiency factor YidD
LUU82_01450	-0.16476	0.0848314	0.0799288	LUU82_01450 aldo/keto reductase
LUU82_01470	-0.339795	0.106297	0.233498	LUU82_01470 transaldolase
LUU82_01500	0.129151	-0.0500167	-0.0791343	LUU82_01500 N-acetylglucosaminidase
LUU82_01505	0.145254	-0.0274209	-0.117833	arsB arsenite efflux transporter membrane subunit ArsB
LUU82_01510	0.181173	-0.0431226	-0.138051	LUU82_01510 metalloregulator ArsR/SmtB family transcription factor
LUU82_01560	-0.150756	0.0441393	0.106617	LUU82_01560 MarR family transcriptional regulator
LUU82_01575	0.107653	-0.00104092	-0.106612	LUU82_01575 MFS transporter
LUU82_01615	-0.105815	0.0561266	0.0496885	sapep Mn(2+)-dependent dipeptidase Sapep
LUU82_01620	-0.126158	0.0417265	0.0844311	dat D-amino-acid transaminase
LUU82_01655	0.0840511	0.0125485	-0.0965996	LUU82_01655 DUF1444 domain-containing protein
LUU82_01660	0.0384341	0.0530205	-0.0914547	LUU82_01660 DUF4479 domain-containing protein
LUU82_01690	-0.175585	0.00632661	0.169258	LUU82_01690 bifunctional 3-deoxy-7-phosphoheptulonate synthase/chorismate mutase
LUU82_01695	0.0377242	0.0319516	-0.0696758	LUU82_01695 hypothetical protein
LUU82_01745	0.104281	-0.0191204	-0.0851605	tyrS tyrosine--tRNA ligase
LUU82_01750	-0.13083	0.0543623	0.0764681	LUU82_01750 trypsin-like peptidase domain-containing protein
LUU82_01765	-0.187353	-0.00241066	0.189764	LUU82_01765 HAD family hydrolase
LUU82_01775	-0.268999	-0.00976585	0.278765	serA phosphoglycerate dehydrogenase
LUU82_01780	-0.182148	-0.0509692	0.233117	LUU82_01780 alanine--glyoxylate aminotransferase family protein
LUU82_01785	-0.124224	0.0416361	0.0825883	LUU82_01785 OsmC family protein
LUU82_01795	0.188357	-0.0800205	-0.108336	rpsD
LUU82_01800	-0.116305	0.00760849	0.108697	LUU82_01800 GAF domain-containing protein
LUU82_01815	0.332299	-0.075047	-0.257252	LUU82_01815 cysteine desulfurase
LUU82_01820	0.308355	-0.0795238	-0.228831	thiI tRNA 4-thiouridine(8) synthase ThiI
LUU82_01825	0.329797	-0.083176	-0.246621	LUU82_01825 TSUP family transporter
LUU82_01830	-0.101855	0.0513775	0.0504772	tpx thiol peroxidase
LUU82_01835	0.0771284	0.0187733	-0.0959017	LUU82_01835 class I SAM-dependent methyltransferase
LUU82_01870	-0.117498	0.0171105	0.100387	LUU82_01870 universal stress protein
LUU82_01920	-0.0862661	-0.0682126	0.154479	LUU82_01920 citrate synthase
LUU82_01925	-0.152093	-0.0509677	0.203061	icd NADP-dependent isocitrate dehydrogenase
LUU82_01945	-0.129448	0.0639092	0.0655386	polA DNA polymerase I
LUU82_01950	-0.131735	0.0585581	0.073177	mutM bifunctional DNA-formamidopyrimidine glycosylase/DNA-(apurinic or apyrimidinic site) lyase
LUU82_01955	-0.124918	0.0795345	0.045384	coaE dephospho-CoA kinase
LUU82_01985	-0.127447	0.0425787	0.0848685	thrS threonine--tRNA ligase
LUU82_02010	0.0882232	0.0120366	-0.10026	LUU82_02010 NUDIX domain-containing protein
LUU82_02035	0.128051	-0.0216019	-0.106449	yihA ribosome biogenesis GTP-binding protein YihA/YsxC
LUU82_02040	0.149156	-0.0360496	-0.113106	hemA glutamyl-tRNA reductase
LUU82_02045	0.173609	-0.0322588	-0.14135	LUU82_02045 cytochrome c biogenesis protein
LUU82_02050	0.19632	-0.04979	-0.14653	hemC hydroxymethylbilane synthase
LUU82_02055	0.193806	-0.0437258	-0.15008	LUU82_02055 uroporphyrinogen-III synthase
LUU82_02060	0.144319	-0.00602525	-0.138293	hemB porphobilinogen synthase
LUU82_02065	0.130064	-0.0141589	-0.115905	hemL glutamate-1-semialdehyde
LUU82_02075	0.130142	-0.0741155	-0.0560267	LUU82_02075 AbrB family transcriptional regulator
LUU82_02085	0.0966579	-0.0128239	-0.083834	LUU82_02085 valine--tRNA ligase
LUU82_02090	0.0896196	-0.0278892	-0.0617304	LUU82_02090 bifunctional folylpolyglutamate synthase/dihydrofolate synthase
LUU82_02105	0.107215	0.0275584	-0.134773	LUU82_02105 hypothetical protein
LUU82_02110	0.219782	-0.0920268	-0.127755	LUU82_02110 hypothetical protein
LUU82_02115	0.315479	-0.19722	-0.118259	LUU82_02115 DUF4930 family protein
LUU82_02120	0.259179	-0.0868562	-0.172323	LUU82_02120 hypothetical protein
LUU82_02125	0.073572	-0.0192057	-0.0543663	mreC rod shape-determining protein MreC
LUU82_02135	0.166437	-0.0561039	-0.110333	rplU 50S ribosomal protein L21
LUU82_02140	0.166773	-0.101893	-0.0648804	LUU82_02140 ribosomal-processing cysteine protease Prp
LUU82_02150	0.221538	-0.0906438	-0.130894	obgE GTPase ObgE
LUU82_02155	0.192214	-0.0575663	-0.134648	LUU82_02155 ACT domain-containing protein
LUU82_02160	0.23682	-0.108016	-0.128804	ruvA Holliday junction branch migration protein RuvA
LUU82_02165	0.25205	-0.122481	-0.129568	ruvB Holliday junction branch migration DNA helicase RuvB
LUU82_02170	0.275769	-0.124097	-0.151672	queA tRNA preQ1(34) S-adenosylmethionine ribosyltransferase-isomerase QueA
LUU82_02175	0.133255	-0.0296735	-0.103581	tgt tRNA guanosine(34) transglycosylase Tgt
LUU82_02190	0.14652	-0.0414728	-0.105048	recJ single-stranded-DNA-specific exonuclease RecJ
LUU82_02195	0.113014	-0.00579241	-0.107222	LUU82_02195 adenine phosphoribosyltransferase
LUU82_02200	-0.102317	0.0229648	0.0793518	LUU82_02200 bifunctional (p)ppGpp synthetase/guanosine-3',5'-bis(diphosphate)
LUU82_02205	-0.0778917	-0.0246954	0.102587	dtd D-tyrosyl-tRNA(Tyr) deacylase
LUU82_02210	-0.114995	0.0359793	0.079016	LUU82_02210 N-acetylmuramoyl-L-alanine amidase
LUU82_02215	0.151383	0.00338528	-0.154768	hisS histidine--tRNA ligase
LUU82_02220	0.13172	-0.0350219	-0.0966977	aspS aspartate--tRNA ligase
LUU82_02235	0.225221	-0.0552923	-0.169929	LUU82_02235 tRNA threonylcarbamoyladenosine dehydratase
LUU82_02260	-0.196085	0.0561697	0.139915	LUU82_02260 LLM class flavin-dependent oxidoreductase
LUU82_02285	0.111434	-0.0298645	-0.08157	alaS alanine--tRNA ligase
LUU82_02305	0.18008	-0.0365626	-0.143517	LUU82_02305 O-methyltransferase
LUU82_02310	0.147988	-0.0218816	-0.126106	LUU82_02310 U32 family peptidase
LUU82_02315	0.158143	-0.0418277	-0.116315	LUU82_02315 U32 family peptidase
LUU82_02320	0.135971	-0.0563071	-0.0796641	udk uridine kinase
LUU82_02335	-0.0636263	-0.164714	0.228341	LUU82_02335 biotin-dependent carboxyltransferase family protein
LUU82_02340	-0.100612	-0.126916	0.227528	LUU82_02340 acetyl-CoA carboxylase biotin carboxyl carrier protein subunit
LUU82_02345	-0.0188244	-0.166033	0.184857	LUU82_02345 acetyl-CoA carboxylase biotin carboxylase subunit
LUU82_02350	-0.0786926	-0.13081	0.209503	pxpA 5-oxoprolinase subunit PxpA
LUU82_02355	-0.0487381	-0.163052	0.21179	LUU82_02355 divalent metal cation transporter
LUU82_02360	0.415231	-0.088363	-0.326868	sel26 staphylococcal enterotoxin type
LUU82_02440	0.133951	-0.00660613	-0.127345	lepA translation elongation factor
LUU82_02445	0.203312	-0.038486	-0.164826	hemW radical SAM family heme chaperone HemW
LUU82_02450	0.0119973	0.131348	-0.143345	hrcA heat-inducible transcriptional repressor HrcA
LUU82_02500	-0.0591123	-0.0580852	0.117198	LUU82_02500 iron transporter
LUU82_02550	0.127977	-0.00639281	-0.121585	dnaG DNA primase
LUU82_02555	0.104635	-0.0227348	-0.0818998	rpoD RNA polymerase sigma factor RpoD
LUU82_02565	0.086679	-0.0386011	-0.0480779	LUU82_02565 Nif3-like dinuclear metal center hexameric protein
LUU82_02575	0.124382	-0.0740449	-0.050337	LUU82_02575 deoxyribonuclease IV
LUU82_02580	0.233393	-0.0775614	-0.155831	LUU82_02580 metal ABC transporter ATP-binding protein
LUU82_02585	0.215524	-0.0748192	-0.140704	LUU82_02585 metal ABC transporter permease
LUU82_02590	0.23356	-0.113682	-0.119878	LUU82_02590 transcriptional repressor
LUU82_02595	-0.106079	-0.0870408	0.19312	LUU82_02595 superoxide dismutase
LUU82_02695	-0.105586	0.0157985	0.0897871	LUU82_02695 rhodanese-like domain-containing protein
LUU82_02755	0.0678694	-0.0238428	-0.0440267	LUU82_02755 polyprenyl synthetase family protein
LUU82_02805	-0.12425	0.066058	0.0581923	LUU82_02805 tripeptidase T
LUU82_02840	-0.140502	0.0595736	0.0809284	zwf glucose-6-phosphate dehydrogenase
LUU82_02915	-0.10887	-0.0309361	0.139806	LUU82_02915 DUF1672 domain-containing protein
LUU82_02950	0.170738	-0.0540656	-0.116672	LUU82_02950 helix-turn-helix domain-containing protein
LUU82_02960	-0.132274	0.0489297	0.0833442	ebpS elastin-binding protein EbpS
LUU82_02970	0.0950834	0.0681644	-0.163248	LUU82_02970 YpdA family putative bacillithiol disulfide reductase
LUU82_02995	-0.104818	0.0398064	0.0650115	rpsA
LUU82_03070	-0.0561369	0.0119979	0.044139	LUU82_03070 zinc metallopeptidase
LUU82_03120	0.169707	-0.0971285	-0.0725782	LUU82_03120 penicillin-binding protein
LUU82_03125	0.210376	-0.112138	-0.098238	recU Holliday junction resolvase RecU
LUU82_03155	0.216955	-0.0513992	-0.165556	LUU82_03155 class I SAM-dependent RNA methyltransferase
LUU82_03160	0.218412	-0.0494293	-0.168982	LUU82_03160 DUF4889 domain-containing protein
LUU82_03165	0.928811	-0.0439049	-0.884906	LUU82_03165 PepSY domain-containing protein
LUU82_03205	0.153226	-0.00973737	-0.143488	LUU82_03205 ribonuclease HI family protein
LUU82_03210	0.21372	-0.0785274	-0.135192	LUU82_03210 queuosine precursor transporter
LUU82_03270	-0.164008	0.0565895	0.107418	LUU82_03270 S41 family peptidase
LUU82_03320	-0.0795496	0.0499424	0.0296072	LUU82_03320 VOC family protein
LUU82_03340	0.192036	-0.0496853	-0.142351	brnQ branched-chain amino acid transport system II carrier protein
LUU82_03390	-0.122924	0.00808163	0.114842	dapD
LUU82_03395	-0.177589	0.00287665	0.174713	dapB
LUU82_03400	-0.146665	-0.0372366	0.183902	dapA
LUU82_03405	-0.237741	0.0207622	0.216979	LUU82_03405 aspartate-semialdehyde dehydrogenase
LUU82_03415	0.118562	-0.0314379	-0.0871237	LUU82_03415 ATP-binding cassette domain-containing protein
LUU82_03455	-0.126854	0.058523	0.0683306	pepF oligoendopeptidase F
LUU82_03470	0.201409	-0.0365117	-0.164897	LUU82_03470 ABC transporter permease
LUU82_03475	0.128726	-0.0424384	-0.0862881	LUU82_03475 ABC transporter permease
LUU82_03480	0.253922	-0.109456	-0.144466	LUU82_03480 ABC transporter ATP-binding protein
LUU82_03485	0.129632	-0.0780749	-0.051557	LUU82_03485 dipeptide/oligopeptide/nickel ABC transporter ATP-binding protein
LUU82_03565	0.16368	-0.0212563	-0.142424	LUU82_03565 LCP family protein
LUU82_03580	-0.0889745	0.0049339	0.0840406	cozEb cell elongation protein CozEb
LUU82_03600	0.12576	-0.0385361	-0.0872243	parC DNA topoisomerase IV subunit A
LUU82_03605	0.127675	0.0031983	-0.130873	parE DNA topoisomerase IV subunit B
LUU82_03645	0.0988701	0.0188505	-0.117721	LUU82_03645 exonuclease SbcCD subunit D
LUU82_03665	-0.136643	0.0455404	0.0911031	tkt transketolase
LUU82_03675	0.235958	-0.019755	-0.216203	LUU82_03675 hypothetical protein
LUU82_03685	0.130548	0.0101579	-0.140706	LUU82_03685 CAP domain-containing protein
LUU82_03695	0.228438	0.00578658	-0.234224	guaC GMP reductase
LUU82_03700	0.359255	-0.0807627	-0.278492	rpsN
LUU82_03705	0.290302	-0.124123	-0.16618	rpmG
LUU82_03710	0.467902	-0.407564	-0.0603386	LUU82_03710 catalase
LUU82_03715	-0.122343	-0.0195147	0.141858	LUU82_03715 amino acid permease
LUU82_03750	-0.0808466	-0.0248931	0.10574	LUU82_03750 aspartate kinase
LUU82_03765	0.247647	-0.0403033	-0.207343	LUU82_03765 thermonuclease family protein
LUU82_03795	-0.151897	0.02259	0.129307	cls cardiolipin synthase
LUU82_03820	-0.142096	-0.0131739	0.15527	LUU82_03820 LSM domain protein
LUU82_03825	-0.115686	-0.0262047	0.141891	LUU82_03825 hypothetical protein
LUU82_03865	-0.11929	-0.00222411	0.121514	LUU82_03865 hypothetical protein
LUU82_03890	0.477008	-0.177238	-0.29977	LUU82_03890 hypothetical protein
LUU82_03895	0.389137	-0.114592	-0.274545	glnA type I glutamate--ammonia ligase
LUU82_03900	0.399071	-0.0870099	-0.312062	LUU82_03900 MerR family transcriptional regulator
LUU82_03905	0.138913	-0.0301219	-0.108791	LUU82_03905 aminotransferase class I/II-fold pyridoxal phosphate-dependent enzyme
LUU82_03910	0.13154	0.0164366	-0.147977	hflX GTPase HflX
LUU82_03940	0.125926	0.0121694	-0.138096	glpK glycerol kinase GlpK
LUU82_03995	0.0843813	-0.0227388	-0.0616425	LUU82_03995 TIGR00282 family metallophosphoesterase
LUU82_04010	0.0909479	0.00345155	-0.0943995	recA recombinase RecA
LUU82_04055	0.0817465	-0.0250816	-0.0566649	LUU82_04055 DNA translocase FtsK
LUU82_04070	0.255727	-0.0878334	-0.167894	rpsO
LUU82_04075	0.0998764	-0.0439633	-0.0559131	ribF riboflavin biosynthesis protein RibF
LUU82_04080	0.152177	-0.0469435	-0.105234	truB tRNA pseudouridine(55) synthase TruB
LUU82_04085	0.144859	0.00275144	-0.147611	rbfA
LUU82_04090	0.199952	-0.0886493	-0.111302	infB translation initiation factor IF-2
LUU82_04095	0.156502	-0.0477481	-0.108754	LUU82_04095 YlxQ family RNA-binding protein
LUU82_04100	0.158992	-0.0531414	-0.10585	LUU82_04100 YlxR family protein
LUU82_04105	0.201859	-0.0708289	-0.13103	nusA transcription termination factor NusA
LUU82_04110	0.185765	-0.0400993	-0.145666	rimP ribosome maturation factor RimP
LUU82_04120	0.11523	-0.0741982	-0.0410322	LUU82_04120 proline--tRNA ligase
LUU82_04125	0.1299	-0.0707865	-0.0591132	rseP RIP metalloprotease RseP
LUU82_04130	0.148051	-0.0672866	-0.0807642	LUU82_04130 phosphatidate cytidylyltransferase
LUU82_04135	0.166179	-0.0784558	-0.0877233	LUU82_04135 isoprenyl transferase
LUU82_04145	0.0910527	-0.0548345	-0.0362182	pyrH UMP kinase
LUU82_04155	0.155459	-0.0552432	-0.100216	LUU82_04155 hypothetical protein
LUU82_04160	0.185426	-0.0927737	-0.0926528	rpsB
LUU82_04165	0.370728	-0.0539406	-0.316787	LUU82_04165 hypothetical protein
LUU82_04170	0.171564	0.00401567	-0.175579	codY GTP-sensing pleiotropic transcriptional regulator CodY
LUU82_04175	0.228742	-0.0360287	-0.192714	hslU ATP-dependent protease ATPase subunit HslU
LUU82_04180	0.213388	-0.0486829	-0.164706	hslV ATP-dependent protease subunit HslV
LUU82_04185	0.225858	-0.0637704	-0.162087	xerC tyrosine recombinase XerC
LUU82_04190	0.139725	-0.0895057	-0.050219	trmFO methylenetetrahydrofolate--tRNA-(uracil(54)- C(5))-methyltransferase (FADH(2)-oxidizing) TrmFO
LUU82_04195	0.134097	-0.0625099	-0.0715871	topA type I DNA topoisomerase
LUU82_04200	0.125014	-0.00813985	-0.116874	dprA DNA-processing protein DprA
LUU82_04205	0.165097	-0.0577816	-0.107315	fmhC FemA/FemB family glycyltransferase FmhC
LUU82_04210	0.116718	-0.0409853	-0.0757332	LUU82_04210 LysM peptidoglycan-binding domain-containing protein
LUU82_04225	0.143755	-0.102395	-0.0413597	LUU82_04225 ribonuclease HII
LUU82_04230	0.145709	-0.0707949	-0.0749141	ylqF ribosome biogenesis GTPase YlqF
LUU82_04235	0.0632853	0.0197974	-0.0830826	yfhO lipoteichoic acid-specific glycosyltransferase YfhO
LUU82_04240	0.252617	-0.104915	-0.147701	rplS
LUU82_04245	0.310972	-0.13409	-0.176881	trmD tRNA (guanosine(37)-N1)-methyltransferase TrmD
LUU82_04250	0.327712	-0.132759	-0.194953	rimM ribosome maturation factor RimM
LUU82_04280	0.0769755	0.0158657	-0.0928412	rnc ribonuclease III
LUU82_04315	0.111544	-0.0441029	-0.0674407	fakA fatty acid kinase catalytic subunit FakA
LUU82_04340	0.0524381	0.0456273	-0.0980654	rsgA ribosome small subunit-dependent GTPase A
LUU82_04345	0.140227	-0.0724107	-0.0678161	pknB serine/threonine protein kinase Stk1
LUU82_04350	0.151533	-0.0758725	-0.0756606	LUU82_04350 protein-serine/threonine phosphatase Stp1
LUU82_04355	0.138393	-0.0859173	-0.0524752	rlmN
LUU82_04360	0.13954	-0.061879	-0.0776609	rsmB
LUU82_04365	0.136722	-0.0438058	-0.0929158	fmt methionyl-tRNA formyltransferase
LUU82_04370	0.142663	-0.0209141	-0.121749	LUU82_04370 peptide deformylase
LUU82_04460	0.165213	-0.0406036	-0.12461	LUU82_04460 RluA family pseudouridine synthase
LUU82_04465	0.213668	-0.0505148	-0.163154	lspA signal peptidase II
LUU82_04475	0.0711393	0.0162182	-0.0873574	LUU82_04475 VOC family protein
LUU82_04495	0.087757	-0.0384972	-0.0492598	LUU82_04495 YggT family protein
LUU82_04525	0.136686	-0.0676616	-0.0690244	LUU82_04525 cell division protein FtsQ/DivIB
LUU82_04530	0.144809	-0.078004	-0.0668052	murD UDP-N-acetylmuramoyl-L-alanine--D-glutamate ligase
LUU82_04535	0.145671	-0.071883	-0.0737885	mraY phospho-N-acetylmuramoyl-pentapeptide- transferase
LUU82_04540	0.112892	-0.0467193	-0.066173	LUU82_04540 penicillin-binding protein
LUU82_04595	-0.0968748	-0.0347486	0.131623	LUU82_04595 TDT family transporter 904676
LUU82_04610	0.156293	-0.0951859	-0.0611071	arcC carbamate kinase 908191
LUU82_04645	-0.150394	-0.0426604	0.193054	hyl alpha-hemolysin 914454
LUU82_04660	-0.425646	-0.0548921	0.480538	LUU82_04660 complement inhibitor SCIN 917580
LUU82_04665	-0.441232	-0.0663342	0.507566	efb complement convertase inhibitor Efb 918081
LUU82_04670	-0.123232	-0.0592554	0.182488	LUU82_04670 hypothetical protein 918837
LUU82_04675	-0.188238	-0.0813812	0.269619	LUU82_04675 formyl peptide receptor-like
LUU82_04680	-0.147561	-0.052723	0.200284	LUU82_04680 hypothetical protein 920393
LUU82_04685	-0.40227	-0.04208	0.44435	ecb complement convertase inhibitor Ecb 920781
LUU82_04695	-0.119697	0.0654835	0.0542131	LUU82_04695 metallophosphoesterase 921599
LUU82_04700	-0.145247	0.0925999	0.0526467	LUU82_04700 XTP/dITP diphosphatase 922095
LUU82_04705	-0.102079	0.0786306	0.0234486	racE glutamate racemase 922694
LUU82_04735	-0.208404	0.054695	0.153709	trxA thioredoxin 929406
LUU82_04740	0.122596	-0.037034	-0.0855618	LUU82_04740 endonuclease MutS2 929893
LUU82_04745	0.125432	-0.0185308	-0.106901	polX DNA polymerase/3'-5' exonuclease PolX 932251
LUU82_04760	0.0930688	0.00600878	-0.0990775	rnhC ribonuclease HIII 935194
LUU82_04815	-0.479458	0.273455	0.206003	isdA LPXTG-anchored heme-scavenging protein IsdA 946359
LUU82_04825	0.244519	-0.084057	-0.160462	rpmF
LUU82_04830	0.242931	-0.0794897	-0.163442	LUU82_04830 DUF177 domain-containing protein 949946
LUU82_04835	0.139358	-0.0243658	-0.114992	LUU82_04835 nucleotidyltransferase 950630
LUU82_04865	0.066156	0.0250549	-0.0912109	LUU82_04865 YlbF family regulator 954801
LUU82_04870	0.0823002	0.0416643	-0.123964	LUU82_04870 CAP domain-containing protein 955251
LUU82_04875	0.358724	0.0342111	-0.392935	LUU82_04875 DUF420 domain-containing protein 956615
LUU82_04880	0.36892	-0.0281609	-0.34076	cyoE heme o synthase 957101
LUU82_04885	0.371427	0.00332958	-0.374757	LUU82_04885 heme A synthase 958452
LUU82_04895	0.124316	-0.00931657	-0.114999	ftsW cell division protein FtsW 963509
LUU82_04915	0.24258	-0.0453243	-0.197255	typA translational GTPase TypA 966256
LUU82_04930	-0.149969	0.0774271	0.0725417	LUU82_04930 YktB family protein 969534
LUU82_04935	-0.0733788	0.0122645	0.0611143	LUU82_04935 Nramp family divalent metal transporter 970332
LUU82_04940	-0.145621	0.0248809	0.12074	LUU82_04940 DUF4064 domain-containing protein 971766
LUU82_04950	0.299266	-0.15907	-0.140196	LUU82_04950 spermidine/putrescine ABC transporter substrate-binding protein 973561
LUU82_04955	0.293752	-0.139843	-0.153909	LUU82_04955 ABC transporter permease 974634
LUU82_04960	0.258405	-0.155672	-0.102733	LUU82_04960 ABC transporter permease 975449
LUU82_04965	0.26621	-0.124012	-0.142198	LUU82_04965 ABC transporter ATP-binding protein 976239
LUU82_04970	0.23736	-0.100271	-0.137089	LUU82_04970 XRE family transcriptional regulator 977346
LUU82_05025	0.290682	0.0159601	-0.306643	LUU82_05025 TrkA family potassium uptake protein 987714
LUU82_05030	0.71299	0.104596	-0.817587	LUU82_05030 cytochrome d ubiquinol oxidase subunit II 988509
LUU82_05035	0.743066	0.127129	-0.870195	LUU82_05035 cytochrome ubiquinol oxidase subunit I 989525
LUU82_05065	0.197906	-0.0787801	-0.119125	LUU82_05065 hypothetical protein 995888
LUU82_05080	-0.0552375	-0.132515	0.187752	LUU82_05080 energy-coupling factor ABC transporter ATP-binding protein 998706
LUU82_05085	-0.0783741	-0.0900577	0.168432	LUU82_05085 energy-coupling factor transporter transmembrane protein EcfT
LUU82_05090	-0.300763	0.132662	0.168101	purD phosphoribosylamine--glycine ligase
LUU82_05095	-0.296987	0.125863	0.171124	purH bifunctional phosphoribosylaminoimidazolecarboxamide formyltransferase/IMP cyclohydrolase
LUU82_05100	-0.261429	0.130746	0.130683	purN phosphoribosylglycinamide formyltransferase
LUU82_05105	-0.277316	0.128176	0.14914	purM phosphoribosylformylglycinamidine cyclo-ligase
LUU82_05110	-0.268413	0.112997	0.155416	purF amidophosphoribosyltransferase
LUU82_05115	-0.256724	0.128358	0.128366	purL phosphoribosylformylglycinamidine synthase subunit PurL
LUU82_05145	-0.151232	0.0637082	0.0875243	folD bifunctional methylenetetrahydrofolate dehydrogenase/methenyltetrahydrofolate cyclohydrolase FolD
LUU82_05150	0.138588	-0.0837459	-0.0548421	LUU82_05150 DUF5011 domain-containing protein
LUU82_05160	0.196934	0.0402826	-0.237216	qoxA cytochrome aa3 quinol oxidase subunit II
LUU82_05165	0.204429	0.0174622	-0.221891	qoxB cytochrome aa3 quinol oxidase subunit I
LUU82_05170	0.202294	0.0146671	-0.216961	qoxC cytochrome aa3 quinol oxidase subunit III
LUU82_05175	0.163867	0.055835	-0.219702	qoxD cytochrome aa3 quinol oxidase subunit IV
LUU82_05190	-0.0577697	-0.0145178	0.0722875	LUU82_05190 osmotic stress response protein
LUU82_05215	0.103777	0.0182019	-0.121979	LUU82_05215 acyltransferase family protein
LUU82_05265	0.104524	0.017853	-0.122377	LUU82_05265
LUU82_05290	-0.31333	-0.0376234	0.350954	LUU82_05290 DoxX family protein
LUU82_05295	-0.14247	-0.0890139	0.231484	LUU82_05295 poly(glycerol-phosphate) alpha-glucosyltransferase
LUU82_05330	0.266467	-0.0255153	-0.240952	LUU82_05330 hypothetical protein
LUU82_05345	-0.18914	0.13964	0.0494999	LUU82_05345 lipoate--protein ligase
LUU82_05380	0.0783672	0.0254734	-0.103841	LUU82_05380 trypsin-like peptidase domain-containing protein
LUU82_05385	0.152413	-0.0264579	-0.125955	LUU82_05385 TerC family protein
LUU82_05485	-0.312574	0.0926059	0.219968	pepF oligoendopeptidase F
LUU82_05505	-0.0598301	0.0028996	0.0569305	trpS tryptophan--tRNA ligase
LUU82_05510	0.200968	-0.10266	-0.0983076	LUU82_05510 ABC transporter permease
LUU82_05535	-0.257898	-0.0415297	0.299428	LUU82_05535 peptide ABC transporter substrate-binding protein
LUU82_05540	-0.317645	-0.0437275	0.361372	LUU82_05540 ATP-binding cassette domain-containing protein
LUU82_05545	-0.270076	-0.115699	0.385775	LUU82_05545 ABC transporter ATP-binding protein
LUU82_05550	-0.308681	-0.0758788	0.38456	LUU82_05550 ABC transporter permease
LUU82_05555	-0.32732	-0.0879511	0.415271	LUU82_05555 ABC transporter permease
LUU82_05565	-0.23024	0.158097	0.0721423	fabF beta-ketoacyl-ACP synthase II
LUU82_05570	-0.261157	0.214472	0.0466854	LUU82_05570 ketoacyl-ACP synthase III
LUU82_05615	0.0920699	0.0480385	-0.140108	LUU82_05615 acetyltransferase
LUU82_05630	-0.151619	0.0594994	0.0921196	LUU82_05630 CoA-disulfide reductase
LUU82_05635	0.255724	-0.0951967	-0.160528	LUU82_05635 YisL family protein
LUU82_05640	-0.162817	0.0984116	0.0644058	LUU82_05640 fumarylacetoacetate hydrolase family protein
LUU82_05655	0.137671	-0.0445294	-0.0931418	lepB signal peptidase I
LUU82_05660	0.119512	-0.00834092	-0.111171	lepB signal peptidase I
LUU82_05665	0.100541	-0.067359	-0.0331821	LUU82_05665 TVP38/TMEM64 family protein
LUU82_05670	-0.194498	0.112995	0.0815032	LUU82_05670 glucose-6-phosphate isomerase
LUU82_05700	-0.279454	0.152258	0.127196	LUU82_05700 NADH-dependent flavin oxidoreductase
LUU82_05755	0.12244	-0.0249082	-0.0975322	LUU82_05755 FAD/NAD(P)-binding protein
LUU82_05760	0.172808	-0.028588	-0.14422	LUU82_05760 PaaI family thioesterase
LUU82_05765	0.225963	-0.0679268	-0.158036	LUU82_05765 Na+/H+ antiporter family protein
LUU82_05905	0.150708	-0.0728307	-0.0778778	sufB Fe-S cluster assembly protein SufB
LUU82_05915	0.158939	-0.0880023	-0.0709364	LUU82_05915 cysteine desulfurase
LUU82_05920	0.141118	-0.0764731	-0.064645	sufD Fe-S cluster assembly protein SufD
LUU82_05925	0.143157	-0.0608769	-0.0822804	sufC Fe-S cluster assembly ATPase SufC
LUU82_05965	0.136604	-0.0395553	-0.097049	LUU82_05965 terminase small subunit
LUU82_06020	-0.114396	-0.0143516	0.128748	LUU82_06020 pathogenicity island protein
LUU82_06040	-0.182783	-0.0406736	0.223457	LUU82_06040 helix-turn-helix domain-containing protein
LUU82_06045	-0.238718	0.0991866	0.139531	LUU82_06045 helix-turn-helix domain-containing protein
LUU82_06050	-0.173184	0.0574727	0.115711	LUU82_06050 SAP domain-containing protein
LUU82_06055	-0.128316	0.0179436	0.110373	LUU82_06055 site-specific integrase
LUU82_06060	-0.432975	0.0240105	0.408965	LUU82_06060 MetQ/NlpA family ABC transporter substrate-binding protein
LUU82_06065	-0.402114	0.0601042	0.34201	LUU82_06065 ABC transporter permease
LUU82_06070	-0.369401	0.0112975	0.358103	LUU82_06070 methionine ABC transporter ATP-binding protein
LUU82_06095	-0.125132	0.0837109	0.0414207	LUU82_06095 arsenate reductase family protein
LUU82_06100	-0.214274	0.109005	0.105269	LUU82_06100 thioredoxin family protein
LUU82_06115	0.148502	-0.102278	-0.0462236	LUU82_06115 organic hydroperoxide resistance protein
LUU82_06125	-0.174947	-0.0293303	0.204278	LUU82_06125 LysE/ArgO family amino acid transporter
LUU82_06140	0.200695	-0.165218	-0.0354776	LUU82_06140 sterile alpha motif-like domain-containing protein
LUU82_06175	-0.474745	0.0548132	0.419932	LUU82_06175 thermonuclease family protein
LUU82_06180	0.211822	-0.125692	-0.0861298	LUU82_06180 hypothetical protein
LUU82_06195	0.259803	-0.11325	-0.146553	clfA MSCRAMM family adhesin clumping factor ClfA
LUU82_06200	0.279889	-0.092524	-0.187365	LUU82_06200 N-acetyltransferase
LUU82_06205	0.220573	-0.093238	-0.127335	LUU82_06205 hypothetical protein
LUU82_06215	-0.40137	0.0897964	0.311573	LUU82_06215 DUF5067 domain-containing protein
LUU82_06235	0.0925379	-0.0163206	-0.0762173	LUU82_06235 carboxylesterase
LUU82_06310	-0.219716	0.114314	0.105402	trxB thioredoxin-disulfide reductase
LUU82_06335	0.142508	-0.0089202	-0.133588	uvrA excinuclease ABC subunit UvrA
LUU82_06340	0.190397	0.015827	-0.206224	uvrB excinuclease ABC subunit UvrB
LUU82_06345	-0.175089	0.114975	0.0601142	LUU82_06345 CsbA family protein
LUU82_06380	-0.151105	0.0647452	0.0863602	raiA ribosome-associated translation inhibitor RaiA
LUU82_06385	0.14136	-0.0323827	-0.108977	LUU82_06385 ComF family protein
LUU82_06390	0.127455	-0.0323819	-0.0950731	LUU82_06390 DEAD/DEAH box helicase
LUU82_06410	0.314338	-0.0294677	-0.28487	LUU82_06410 GGDEF domain-containing protein
LUU82_06430	0.122845	-0.0176155	-0.105229	LUU82_06430 glycerate kinase
LUU82_06445	0.126316	-0.0482059	-0.0781105	LUU82_06445 GrpB family protein
LUU82_06450	0.0989214	0.00326069	-0.102182	LUU82_06450 UDP-N-acetylmuramate dehydrogenase
LUU82_06455	0.0865219	-0.00324326	-0.0832786	LUU82_06455 CHY zinc finger protein
LUU82_06460	-0.319375	0.363533	-0.0441586	LUU82_06460 siderophore ABC transporter substrate-binding protein
LUU82_06485	-0.194552	0.115034	0.0795178	nrdF class
LUU82_06490	-0.180792	0.107166	0.073626	nrdE class
LUU82_06500	0.138232	-0.0123641	-0.125868	LUU82_06500 DMT family transporter
LUU82_06505	0.136484	-0.0154803	-0.121004	queF preQ(1) synthase
LUU82_06510	-0.306472	0.0439547	0.262517	LUU82_06510 peptide MFS transporter
LUU82_06530	-0.246905	0.0601281	0.186777	hisC histidinol-phosphate transaminase
LUU82_06535	-0.167266	0.0731058	0.0941606	LUU82_06535 ABC transporter permease/substrate-binding protein
LUU82_06540	-0.144536	0.0770918	0.0674439	LUU82_06540 ABC transporter ATP-binding protein
LUU82_06545	-0.0984139	0.0361773	0.0622367	recQ DNA helicase RecQ
LUU82_06555	0.136372	-0.0385894	-0.0977829	ltaS polyglycerol-phosphate lipoteichoic acid synthase LtaS
LUU82_06590	0.307436	-0.108409	-0.199027	queC 7-cyano-7-deazaguanine synthase QueC
LUU82_06595	0.27708	-0.118813	-0.158267	queD 6-carboxytetrahydropterin synthase QueD
LUU82_06600	0.289765	-0.0965421	-0.193223	queE 7-carboxy-7-deazaguanine synthase QueE
LUU82_06605	0.168772	-0.00315886	-0.165613	LUU82_06605 hypothetical protein
LUU82_06610	-0.474002	-0.0238558	0.497858	LUU82_06610 DM13 domain-containing protein
LUU82_06615	-0.364358	-0.0650039	0.429362	LUU82_06615 DoxX family protein
LUU82_06620	-0.241097	-1.66264e-05	0.241113	saeR response regulator transcription factor SaeR
LUU82_06625	-0.216108	-0.0362641	0.252372	saeS two-component system sensor histidine kinase SaeS
LUU82_06635	-0.0945567	0.0345439	0.0600129	LUU82_06635 aldo/keto reductase
LUU82_06650	0.139327	0.114664	-0.253991	LUU82_06650 fructose-specific PTS transporter subunit EIIC
LUU82_06655	0.137427	0.069056	-0.206483	pfkB
LUU82_06660	0.132265	0.0779904	-0.210255	LUU82_06660 DeoR/GlpR family DNA-binding transcription regulator
LUU82_06675	-0.112108	0.0294428	0.0826648	norA multidrug efflux MFS transporter NorA
LUU82_06680	-0.12501	0.0745985	0.0504111	LUU82_06680 DNA-binding protein
LUU82_06715	0.160399	-0.0135545	-0.146845	LUU82_06715 GTP-binding protein
LUU82_06825	-0.243183	0.0706102	0.172573	LUU82_06825 AraC family transcriptional regulator
LUU82_06830	-0.14206	0.077385	0.0646748	LUU82_06830 Bax inhibitor-1 family protein
LUU82_06840	0.145612	-0.00418925	-0.141422	LUU82_06840 inorganic phosphate transporter
LUU82_06845	0.144699	-0.024916	-0.119783	LUU82_06845 DUF47 domain-containing protein
LUU82_06860	-0.120566	0.0746998	0.0458665	graS histidine kinase GraS/ApsS
LUU82_06865	-0.157159	0.111166	0.0459933	graR response regulator transcription factor GraR/ApsR
LUU82_06870	-0.117106	0.0426001	0.0745056	graX auxiliary protein GraX/ApsX
LUU82_06875	-0.17853	0.103511	0.075019	LUU82_06875 GNAT family N-acetyltransferase
LUU82_06890	0.330361	-0.0446403	-0.285721	LUU82_06890 hypothetical protein
LUU82_06940	-0.124141	0.0270121	0.0971285	LUU82_06940 NupC/NupG family nucleoside CNT transporter
LUU82_06945	-0.0907732	0.0209891	0.0697841	LUU82_06945 ABC transporter ATP-binding protein/permease
LUU82_06985	0.113708	-0.028085	-0.085623	LUU82_06985 M50 family metallopeptidase
LUU82_06995	-0.332757	0.26133	0.0714271	LUU82_06995 metal ABC transporter ATP-binding protein
LUU82_07005	-0.329297	0.269089	0.0602088	LUU82_07005 metal ABC transporter substrate-binding protein
LUU82_07015	0.172298	-0.159175	-0.0131231	mnhG2 Na+/H+ antiporter Mnh2 subunit G
LUU82_07030	0.163691	-0.186327	0.0226365	mnhD2 Na+/H+ antiporter Mnh2 subunit D
LUU82_07045	0.165496	-0.188585	0.0230891	mnhA2 Na+/H+ antiporter Mnh2 subunit A
LUU82_07050	0.190305	-0.176237	-0.0140686	LUU82_07050 tyrosine-type recombinase/integrase
LUU82_07080	0.0801036	0.00334389	-0.0834475	LUU82_07080 hypothetical protein
LUU82_07135	-0.130402	0.0463879	0.0840145	LUU82_07135 YwhD family protein
LUU82_07140	-0.141248	0.0410318	0.100217	LUU82_07140 HD domain-containing protein
LUU82_07145	-0.1498	0.0618969	0.0879035	LUU82_07145 GNAT family N-acetyltransferase
LUU82_07170	-0.183513	0.0903918	0.0931209	LUU82_07170 DUF443 domain-containing protein
LUU82_07175	-0.175815	0.0771942	0.0986211	LUU82_07175 DUF443 domain-containing protein
LUU82_07195	-0.167938	0.0721897	0.0957483	LUU82_07195 DUF443 domain-containing protein
LUU82_07200	-0.159463	0.0889683	0.0704947	LUU82_07200 DUF443 domain-containing protein
LUU82_07205	-0.186569	0.0881119	0.0984568	LUU82_07205 DUF443 domain-containing protein
LUU82_07215	-0.220016	0.114619	0.105397	LUU82_07215 DUF443 family protein
LUU82_07220	-0.216024	0.108499	0.107525	LUU82_07220 LXG domain-containing protein
LUU82_07230	-0.185633	0.0932203	0.0924129	LUU82_07230 Rrf2 family transcriptional regulator
LUU82_07235	-0.170902	0.00925162	0.16165	LUU82_07235 FAD-containing oxidoreductase
LUU82_07245	0.114381	-0.0334532	-0.0809278	LUU82_07245 phosphomevalonate kinase
LUU82_07250	0.108939	-0.0387039	-0.0702354	mvaD diphosphomevalonate decarboxylase
LUU82_07255	0.123064	-0.0240604	-0.0990032	mvk mevalonate kinase
LUU82_07260	-0.100284	0.0456476	0.0546363	LUU82_07260 lipoate--protein ligase family protein
LUU82_07265	-0.0824016	0.0381725	0.0442291	pta phosphate acetyltransferase
LUU82_07270	-0.18573	0.106986	0.078744	LUU82_07270 heme-dependent peroxidase
LUU82_07275	-0.0805535	0.016793	0.0637605	LUU82_07275 threonine/serine exporter ThrE family protein
LUU82_07280	-0.0758883	0.00383081	0.0720575	LUU82_07280 threonine/serine exporter family protein
LUU82_07285	0.233604	-0.156359	-0.0772447	LUU82_07285 APC family permease
LUU82_07300	0.106175	-0.0266899	-0.0794855	LUU82_07300 uracil-DNA glycosylase
LUU82_07310	0.437177	-0.191485	-0.245693	vraX C1q-binding complement inhibitor VraX
LUU82_07335	-0.120437	-0.0545181	0.174955	LUU82_07335 MFS transporter
LUU82_07340	-0.178567	0.0908041	0.0877634	LUU82_07340 HAD family hydrolase
LUU82_07345	-0.150237	0.0497505	0.100487	hxlB 6-phospho-3-hexuloisomerase
LUU82_07350	-0.112025	0.0455307	0.0664939	hxlA 3-hexulose-6-phosphate synthase
LUU82_07365	-0.0866026	0.041572	0.0450307	bshB2 bacillithiol biosynthesis deacetylase BshB2
LUU82_07420	-0.181827	0.0948235	0.0870031	LUU82_07420 branched-chain amino acid aminotransferase
LUU82_07425	-0.166758	0.0470957	0.119662	LUU82_07425 NAD-dependent epimerase/dehydratase family protein
LUU82_07435	-0.272712	0.0941605	0.178552	hchA protein deglycase HchA
LUU82_07440	-0.148631	0.077422	0.0712091	LUU82_07440 glycine C-acetyltransferase
LUU82_07445	-0.182892	0.0884294	0.0944624	LUU82_07445 M20 family metallopeptidase
LUU82_07460	0.187685	-0.0723926	-0.115292	rpsG 30S ribosomal protein S7
LUU82_07465	0.172482	-0.0891644	-0.0833178	rpsL 30S ribosomal protein S12
LUU82_07470	0.20311	-0.0769984	-0.126111	LUU82_07470 ribosomal L7Ae/L30e/S12e/Gadd45 family protein
LUU82_07480	0.177837	-0.114253	-0.0635841	rpoB DNA-directed RNA polymerase subunit beta
LUU82_07485	0.168467	-0.087921	-0.080546	LUU82_07485 class I SAM-dependent methyltransferase
LUU82_07495	0.139437	-0.0828191	-0.0566179	rplJ 50S ribosomal protein L10
LUU82_07500	0.177349	-0.0578333	-0.119516	rplA 50S ribosomal protein L1
LUU82_07505	0.161346	-0.0626363	-0.0987094	rplK 50S ribosomal protein L11
LUU82_07510	0.098193	0.00515339	-0.103346	nusG transcription termination/antitermination protein NusG
LUU82_07585	-0.00576115	0.166881	-0.16112	LUU82_07585 CtsR family transcriptional regulator
LUU82_07595	-0.256072	0.0601386	0.195934	pdxT pyridoxal 5'-phosphate synthase glutaminase subunit PdxT
LUU82_07600	-0.247281	0.0469129	0.200368	pdxS pyridoxal 5'-phosphate synthase lyase subunit PdxS
LUU82_07605	-0.30493	0.106454	0.198476	LUU82_07605 PLP-dependent aminotransferase family protein
LUU82_07715	-0.165835	0.0766304	0.0892043	cysK cysteine synthase A
LUU82_07730	0.097392	0.00489955	-0.102292	hpt hypoxanthine phosphoribosyltransferase
LUU82_07735	0.170598	-0.0463258	-0.124272	tilS tRNA lysidine(34) synthetase TilS
LUU82_07745	-0.0690256	0.00308606	0.0659396	LUU82_07745 septum formation initiator family protein
LUU82_07750	-0.106584	0.0297154	0.0768682	LUU82_07750 RNA-binding S4 domain-containing protein
LUU82_07775	0.195708	-0.112263	-0.0834447	LUU82_07775 50S ribosomal protein L25/general stress protein Ctc
LUU82_07840	0.109682	-0.0320581	-0.077624	rsmI
LUU82_07850	0.12246	-0.00941504	-0.113045	LUU82_07850 tRNA1(Val) (adenine(37)-N6)-methyltransferase
LUU82_07935	0.0958292	-0.0104094	-0.0854198	treR trehalose operon repressor
LUU82_07940	0.15818	-0.014795	-0.143385	treC alpha,alpha-phosphotrehalase
LUU82_07980	-0.0778188	0.0127799	0.0650389	LUU82_07980 GNAT family N-acetyltransferase
LUU82_07995	-0.0568863	-0.0254629	0.0823491	aaa autolysin/adhesin Aaa
LUU82_08005	-0.224728	0.0188151	0.205913	LUU82_08005 ABC transporter permease
LUU82_08010	-0.171316	0.00569635	0.16562	LUU82_08010 methionine ABC transporter ATP-binding protein
LUU82_08015	-0.332411	0.152527	0.179884	LUU82_08015 bifunctional cystathionine gamma-lyase/homocysteine desulfhydrase
LUU82_08020	-0.28869	0.140154	0.148536	LUU82_08020 cysteine synthase family protein
LUU82_08025	0.3129	-0.108651	-0.204248	LUU82_08025 sodium-dependent transporter
LUU82_08080	0.0685987	0.0386902	-0.107289	LUU82_08080 phenol-soluble modulin PSM-alpha-4
LUU82_08085	0.290865	-0.120645	-0.170221	LUU82_08085 GTP-binding protein
LUU82_08130	-0.641174	-0.0103516	0.651525	spn myeloperoxidase inhibitor SPIN
LUU82_08175	0.0949429	0.0109027	-0.105846	LUU82_08175 superantigen-like protein SSL7
LUU82_08180	0.130226	-0.0325497	-0.0976767	LUU82_08180 superantigen-like protein SSL5
LUU82_08210	-0.168449	0.0796929	0.088756	LUU82_08210 SDR family oxidoreductase
LUU82_08215	-0.137311	0.00630689	0.131004	LUU82_08215 DUF1304 domain-containing protein
LUU82_08280	-0.182738	-0.0346495	0.217387	guaA glutamine-hydrolyzing GMP synthase
LUU82_08285	-0.179254	-0.0225742	0.201829	guaB IMP dehydrogenase
LUU82_08290	-0.201926	-0.0105772	0.212503	LUU82_08290 purine permease
LUU82_08295	-0.213885	-0.0154076	0.229293	xpt xanthine phosphoribosyltransferase
LUU82_08305	-0.0604642	-0.0302807	0.0907448	LUU82_08305 hypothetical protein
LUU82_08320	-0.179576	0.0376443	0.141931	LUU82_08320 L-cystine transporter
LUU82_08325	-0.209453	0.0727193	0.136734	nfsA oxygen-insensitive NADPH nitroreductase
LUU82_08330	0.525545	-0.277084	-0.24846	ahpC peroxiredoxin
LUU82_08335	0.502842	-0.238081	-0.26476	ahpF alkyl hydroperoxide reductase subunit F
LUU82_08355	0.207096	-0.0838342	-0.123262	LUU82_08355 phosphoglycerate mutase family protein
LUU82_08360	0.160236	-0.0140629	-0.146173	LUU82_08360 hypothetical protein
LUU82_08385	-0.213321	0.0226222	0.190699	selX staphylococcal enterotoxin-like toxin X
LUU82_08420	0.148447	-0.0146758	-0.133771	ychF redox-regulated ATPase YchF
LUU82_08425	0.195525	-0.0595047	-0.136021	LUU82_08425 DUF951 domain-containing protein
LUU82_08430	0.251469	-0.0380224	-0.213447	LUU82_08430 mechanosensitive ion channel family protein
LUU82_08465	0.097467	0.00092011	-0.0983871	LUU82_08465 acetyl-CoA C-acetyltransferase
LUU82_08505	-0.141674	0.0854575	0.0562169	tatC twin-arginine translocase subunit TatC
LUU82_08520	-0.146655	0.0203755	0.12628	LUU82_08520 hypothetical protein
LUU82_08525	-0.260153	0.0218134	0.238339	LUU82_08525 GNAT family N-acetyltransferase
LUU82_08530	-0.100445	0.00957065	0.0908742	LUU82_08530 YeiH family protein
LUU82_08635	-0.16437	-0.104779	0.269149	lip2 YSIRK domain-containing triacylglycerol lipase Lip2/Geh
LUU82_08685	-0.149152	-0.0284427	0.177594	LUU82_08685 PTS sugar transporter subunit IIC
LUU82_08705	-0.207269	0.0904053	0.116863	LUU82_08705 5'-nucleotidase, lipoprotein e(P4) family
LUU82_08760	-0.121398	0.0203084	0.10109	LUU82_08760 TIGR01741 family protein
LUU82_08795	-0.0980685	-0.00736999	0.105438	LUU82_08795 LXG domain-containing protein
LUU82_08800	-0.270046	0.0631962	0.20685	LUU82_08800 DUF5082 domain-containing protein
LUU82_08805	-0.23327	0.0117556	0.221514	LUU82_08805 YwqI/YxiC family protein
LUU82_08810	-0.283563	-0.00177051	0.285334	essC type VII secretion protein EssC
LUU82_08815	-0.286261	0.0266996	0.259562	essB type VII secretion protein EssB
LUU82_08825	-0.189681	0.00205854	0.187622	essA type VII secretion protein EssA
LUU82_08830	-0.231733	0.0341869	0.197546	esaA type VII secretion protein EsaA
LUU82_08840	-0.224818	0.0822513	0.142566	LUU82_08840 CHAP domain-containing protein
LUU82_08845	-0.474248	0.0405673	0.433681	LUU82_08845 hypothetical protein
LUU82_08850	-0.173939	-0.0447023	0.218641	LUU82_08850 ABC transporter permease
LUU82_08855	-0.185088	-0.0555322	0.240621	LUU82_08855 ABC transporter permease
LUU82_08860	-0.167514	-0.0942958	0.26181	LUU82_08860 ABC transporter ATP-binding protein
LUU82_08875	0.0661196	0.155092	-0.221212	LUU82_08875 MFS transporter
LUU82_08885	-0.0770006	-0.0900032	0.167004	LUU82_08885 hypothetical protein
LUU82_08920	0.0713882	0.0859507	-0.157339	LUU82_08920 class I SAM-dependent methyltransferase
LUU82_08925	0.0949502	-0.00528156	-0.0896687	LUU82_08925 6-phospho-beta-glucosidase
LUU82_08940	0.20712	-0.0881008	-0.119019	lrgB antiholin-like protein LrgB
LUU82_08960	0.176195	0.094579	-0.270774	scdA iron-sulfur cluster repair di-iron protein ScdA
LUU82_08975	-0.0756116	0.0188548	0.0567569	LUU82_08975 zinc-binding dehydrogenase
LUU82_08990	-0.193177	-0.0106699	0.203847	LUU82_08990 CDP-glycerol glycerophosphotransferase family protein
LUU82_08995	-0.217838	0.0126659	0.205172	LUU82_08995 alcohol dehydrogenase catalytic domain-containing protein
LUU82_09000	-0.236242	0.00183203	0.23441	LUU82_09000 2-C-methyl-D-erythritol 4-phosphate cytidylyltransferase
LUU82_09090	-0.0406151	-0.159097	0.199712	LUU82_09090 acyl CoA
LUU82_09105	0.110345	-0.0135671	-0.0967783	LUU82_09105 3-hydroxyacyl-CoA dehydrogenase/enoyl-CoA hydratase family protein
LUU82_09135	-0.180949	-0.167007	0.347955	LUU82_09135 complement inhibitor SCIN
LUU82_09140	-0.131334	0.0402371	0.0910966	LUU82_09140 glycerophosphoryl diester phosphodiesterase membrane domain-containing protein
LUU82_09175	0.189532	-0.0727977	-0.116735	uhpT hexose-6-phosphate
LUU82_09190	0.186904	0.0910571	-0.277961	LUU82_09190 Gfo/Idh/MocA family oxidoreductase
LUU82_09255	-0.169496	0.0464667	0.12303	LUU82_09255 ABC transporter ATP-binding protein
LUU82_09265	-0.0855041	-0.0185687	0.104073	LUU82_09265 sce7725 family protein
LUU82_09275	-0.164063	0.0315603	0.132503	LUU82_09275 type I restriction endonuclease subunit R
LUU82_09285	0.120279	-0.0537978	-0.0664812	LUU82_09285 MurR/RpiR family transcriptional regulator
LUU82_09315	-0.125841	-0.0453922	0.171234	LUU82_09315 alpha-keto acid decarboxylase family protein
LUU82_09325	-0.208401	-0.0150287	0.223429	brnQ branched-chain amino acid transport system II carrier protein
LUU82_09375	-0.10227	-0.0474454	0.149715	LUU82_09375 DUF2294 domain-containing protein
LUU82_09380	-0.202844	0.0145683	0.188275	LUU82_09380 acyl-CoA/acyl-ACP dehydrogenase
LUU82_09385	-0.216814	0.0526044	0.16421	LUU82_09385 ABC transporter permease
LUU82_09390	-0.309228	0.106837	0.20239	LUU82_09390 ABC transporter substrate-binding protein
LUU82_09395	-0.378199	0.109305	0.268895	LUU82_09395 ABC transporter ATP-binding protein
LUU82_09400	-0.450907	0.171887	0.27902	LUU82_09400 DUF4242 domain-containing protein
LUU82_09405	-0.10538	-0.019051	0.124431	LUU82_09405 hypothetical protein
LUU82_09415	-0.140015	0.0813186	0.0586965	LUU82_09415 aldehyde dehydrogenase family protein
LUU82_09510	0.216197	0.0794016	-0.295599	adhE bifunctional acetaldehyde-CoA/alcohol dehydrogenase
LUU82_09565	0.283794	-0.117437	-0.166357	tet(38) tetracycline efflux MFS transporter Tet(38)
LUU82_09595	0.119562	-0.0508274	-0.0687347	LUU82_09595 lipopolysaccharide biosynthesis protein
LUU82_09600	0.110521	-0.0310858	-0.079435	LUU82_09600 O-antigen ligase family protein
LUU82_09630	-0.241809	0.0330004	0.208809	LUU82_09630 MFS transporter
LUU82_09640	0.073668	-0.0128328	-0.0608352	sbnH staphyloferrin B biosynthesis decarboxylase SbnH
LUU82_09650	-0.202398	0.208925	-0.00652773	sbnF 3-(L-alanin-3-ylcarbamoyl)-2-[(2- aminoethylcarbamoyl)methyl]-2-hydroxypropanoate synthase SbnF
LUU82_09690	0.11824	-0.0181471	-0.100093	sirC staphyloferrin B ABC transporter permease subunit SirC
LUU82_09695	-0.091848	-0.0299919	0.12184	sarS HTH-type transcriptional regulator SarS
LUU82_09700	-0.262882	-0.0222998	0.285182	spa staphylococcal protein A
LUU82_09705	-0.143109	-0.0922625	0.235372	LUU82_09705 L-lactate permease
LUU82_09715	-0.0840761	-0.034709	0.118785	LUU82_09715 PLP-dependent aminotransferase family protein
LUU82_09730	0.363888	-0.0938707	-0.270017	LUU82_09730 Na/Pi cotransporter family protein
LUU82_09770	-0.113967	0.00270467	0.111262	LUU82_09770 tandem-type lipoprotein
LUU82_09800	-0.151483	-0.0184982	0.169982	LUU82_09800 tandem-type lipoprotein
LUU82_09820	0.162489	-0.0856287	-0.0768606	LUU82_09820 TetR/AcrR family transcriptional regulator C-terminal domain-containing protein
LUU82_09825	-0.102594	0.0328455	0.0697486	LUU82_09825 alpha/beta hydrolase
LUU82_09845	0.284361	-0.0542319	-0.230129	LUU82_09845 tRNA-dihydrouridine synthase
LUU82_09855	0.134334	-0.00844276	-0.125891	cstB persulfide dioxygenase-sulfurtransferase CstB
LUU82_09885	0.413472	-0.0825281	-0.330944	selZ staphylococcal enterotoxin type Z
LUU82_09890	0.136034	-0.0363818	-0.099652	LUU82_09890 hypothetical protein
LUU82_09920	-0.0648852	0.00950902	0.0553762	LUU82_09920 DEAD/DEAH box helicase family protein
LUU82_10035	-0.133866	-0.0168259	0.150692	adsA LPXTG-anchored adenosine synthase AdsA
LUU82_10075	0.108142	0.0294947	-0.137636	LUU82_10075 adenylosuccinate synthase
LUU82_10100	0.116023	-0.076064	-0.039959	LUU82_10100 alpha/beta fold hydrolase family protein
LUU82_10120	0.158882	-0.0934792	-0.0654033	hutH histidine ammonia-lyase
LUU82_10125	0.330798	-0.102069	-0.228729	LUU82_10125 NAD(P)H-hydrate dehydratase
LUU82_10160	0.235377	-0.0882598	-0.147117	rpmH 50S ribosomal protein L34
LUU82_10165	0.300668	-0.0950648	-0.205603	rnpA ribonuclease P protein component
LUU82_10170	0.257039	-0.0481262	-0.208913	mnmE tRNA uridine-5-carboxymethylaminomethyl(34) synthesis GTPase MnmE
LUU82_10175	0.253444	-0.0925726	-0.160871	mnmG tRNA uridine-5-carboxymethylaminomethyl(34) synthesis enzyme MnmG
LUU82_10180	0.249248	-0.10674	-0.142508	rsmG
LUU82_10185	0.199171	-0.0795394	-0.119632	noc nucleoid occlusion protein
LUU82_10190	0.157212	0.0388512	-0.196063	LUU82_10190 DUF3147 family protein
LUU82_10195	0.0722738	0.105112	-0.177386	LUU82_10195 DUF3147 family protein
LUU82_10225	0.149593	-0.0458176	-0.103775	LUU82_10225 HdeD family acid-resistance protein
LUU82_10245	-0.201065	0.0347978	0.166267	rarD EamA family transporter RarD
LUU82_10255	-0.326631	-0.0248504	0.351481	LUU82_10255 Cna B-type domain-containing protein
LUU82_10310	-0.168455	-0.0113707	0.179826	LUU82_10310 polysaccharide deacetylase family protein
LUU82_10420	0.186948	-0.169327	-0.0176205	LUU82_10420 hypothetical protein
LUU82_10440	-0.181923	-0.0486718	0.230595	sasA serine-rich repeat glycoprotein adhesin SasA
LUU82_10445	-0.133158	-0.0697439	0.202901	secY2 accessory Sec system protein translocase subunit SecY2
LUU82_10450	-0.127829	-0.0489308	0.17676	asp1 accessory Sec system protein Asp1
LUU82_10455	-0.0864892	-0.0709877	0.157477	asp2 accessory Sec system protein Asp2
LUU82_10460	-0.103688	-0.0545269	0.158215	asp3 accessory Sec system protein Asp3
LUU82_10495	0.108955	-0.040851	-0.0681044	LUU82_10495 YhgE/Pip domain-containing protein
LUU82_10515	-0.260599	0.0325536	0.228046	LUU82_10515 hypothetical protein
LUU82_10520	-0.309247	0.151428	0.157819	isaB immunodominant staphylococcal antigen IsaB
LUU82_10555	0.130325	0.0055756	-0.1359	arcC carbamate kinase
LUU82_10560	0.136284	-0.0236607	-0.112623	LUU82_10560 Crp/Fnr family transcriptional regulator
LUU82_10570	-0.0724898	-0.00869983	0.0811897	LUU82_10570 esterase family protein
LUU82_10585	0.24365	-0.0433359	-0.200314	LUU82_10585 alkaline phosphatase
LUU82_10605	0.131751	-0.0478098	-0.0839414	LUU82_10605 ABC transporter ATP-binding protein
LUU82_10615	-0.215812	-0.0547968	0.270609	LUU82_10615 hypothetical protein
LUU82_10620	-0.167787	-0.0418626	0.209649	LUU82_10620 hypothetical protein
LUU82_10625	-0.171775	-0.0271915	0.198966	LUU82_10625 glutathione peroxidase
LUU82_10710	-0.153312	0.0230244	0.130288	LUU82_10710 AMP-binding protein
LUU82_10725	-0.30681	0.237858	0.0689515	LUU82_10725 fructose bisphosphate aldolase
LUU82_10740	-0.157319	-0.0397576	0.197077	LUU82_10740 amino acid permease
LUU82_10795	-0.329285	0.0832602	0.246025	LUU82_10795 glyoxalase/bleomycin resistance/extradiol dioxygenase family protein
LUU82_10800	-0.130858	0.00368777	0.12717	LUU82_10800 epoxyqueuosine reductase QueH
LUU82_10845	0.0808848	-0.0161539	-0.0647309	LUU82_10845 GTP-binding protein
LUU82_10910	0.1443	-0.0439661	-0.100333	isaA lytic transglycosylase IsaA
LUU82_10915	0.0998892	-0.0316179	-0.0682713	LUU82_10915 GNAT family N-acetyltransferase
LUU82_10920	0.0803896	-0.0427377	-0.0376519	LUU82_10920 acetyltransferase
LUU82_10930	0.131006	-0.0278227	-0.103183	crtO glycosyl-4,4'-diaponeurosporenoate acyltransferase
LUU82_10935	0.171093	-0.0951126	-0.0759806	LUU82_10935 NAD(P)/FAD-dependent oxidoreductase
LUU82_10950	0.125252	-0.0658347	-0.0594171	LUU82_10950 NAD(P)/FAD-dependent oxidoreductase
LUU82_10955	-0.149796	-0.00367271	0.153469	LUU82_10955 aminotransferase class I/II-fold pyridoxal phosphate-dependent enzyme
LUU82_10960	-0.173551	-0.00560848	0.179159	LUU82_10960 D-lactate dehydrogenase
LUU82_10975	0.380965	-0.246313	-0.134652	cwrA cell wall inhibition responsive protein CwrA
LUU82_10980	-0.183147	0.0616167	0.12153	LUU82_10980 sugar O-acetyltransferase
LUU82_10985	-0.206246	0.105327	0.100918	pruA L-glutamate gamma-semialdehyde dehydrogenase
LUU82_11040	0.200214	-0.0740625	-0.126151	LUU82_11040 CHAP domain-containing protein
LUU82_11055	-0.479575	0.0238903	0.455684	cidA holin-like murein hydrolase modulator CidA
LUU82_11060	-0.102535	-0.116827	0.219361	LUU82_11060 LrgB family protein
LUU82_11065	-0.181691	-0.104845	0.286535	LUU82_11065 pyruvate oxidase
LUU82_11085	-0.187242	0.0747489	0.112493	LUU82_11085 alpha/beta hydrolase
LUU82_11095	0.386485	-0.0134204	-0.373064	LUU82_11095 hypothetical protein
LUU82_11100	0.421638	-0.142568	-0.27907	LUU82_11100 PTS fructose transporter subunit IIC
LUU82_11105	0.38909	-0.104624	-0.284467	sdaAB L-serine ammonia-lyase, iron-sulfur-dependent subunit beta
LUU82_11110	0.368046	-0.092785	-0.275261	sdaAA L-serine ammonia-lyase, iron-sulfur-dependent, subunit alpha
LUU82_11120	0.162067	-0.0849087	-0.0771584	LUU82_11120 hypothetical protein
LUU82_11125	0.305052	-0.0979908	-0.207061	LUU82_11125 N-acetyltransferase family protein
LUU82_11140	-0.118524	0.0320955	0.0864285	LUU82_11140 ATP-binding cassette domain-containing protein
LUU82_11145	0.0532415	0.0588142	-0.112056	LUU82_11145 Cof-type HAD-IIB family hydrolase
LUU82_11155	-0.119807	0.0610849	0.0587222	LUU82_11155 NAD(P)H-dependent oxidoreductase
LUU82_11200	-0.084462	-0.0576789	0.142141	LUU82_11200 ATP-binding cassette domain-containing protein
LUU82_11205	-0.177577	0.12257	0.0550069	LUU82_11205 DedA family protein
LUU82_11210	-0.15193	0.0186827	0.133247	LUU82_11210 MFS transporter
LUU82_11260	-0.434126	-0.0952907	0.529417	fnbA fibronectin-binding protein FnbA
LUU82_11305	-0.192537	0.0593418	0.133196	LUU82_11305 hypothetical protein
LUU82_11310	-0.173409	0.0382765	0.135132	LUU82_11310 hypothetical protein
LUU82_11325	-0.113407	0.0700444	0.0433625	LUU82_11325 DUF3427 domain-containing protein
LUU82_11330	-0.0995312	0.00554956	0.0939816	LUU82_11330 tandem-type lipoprotein
LUU82_11335	-0.138025	0.0401207	0.0979044	LUU82_11335 tandem-type lipoprotein
LUU82_11340	-0.0898167	-0.00684701	0.0966637	LUU82_11340 tandem-type lipoprotein
LUU82_11345	-0.0905334	0.00252706	0.0880063	LUU82_11345 hypothetical protein
LUU82_11360	-0.0688793	-0.0327054	0.101585	LUU82_11360 single-stranded DNA-binding protein
LUU82_11370	-0.113062	0.0393807	0.0736809	LUU82_11370 DUF1433 domain-containing protein
LUU82_11405	-0.117945	-0.133645	0.25159	LUU82_11405 AbgT family transporter
LUU82_11420	0.202411	-0.058364	-0.144047	cntK histidine racemase CntK
LUU82_11425	0.0960065	0.0590928	-0.155099	cntL D-histidine (S)-2-aminobutanoyltransferase CntL
LUU82_11430	0.192763	0.0631784	-0.255941	cntM staphylopine dehydrogenase CntM
LUU82_11475	-0.16721	0.0392564	0.127954	LUU82_11475 DUF1307 domain-containing protein
LUU82_11510	0.0938719	-0.0379918	-0.05588	LUU82_11510 carboxylesterase/lipase family protein
LUU82_11515	-0.229362	-0.0541164	0.283478	LUU82_11515 APC family permease
LUU82_11520	-0.0975224	0.0337079	0.0638146	LUU82_11520 YdeI family protein
LUU82_11530	0.0742074	0.051504	-0.125711	LUU82_11530 hypothetical protein
LUU82_11555	-0.104819	-0.0146865	0.119506	LUU82_11555 MFS transporter
LUU82_11560	-0.0890276	-0.0290984	0.118126	LUU82_11560 2-dehydropantoate 2-reductase
LUU82_11565	0.154008	0.0812879	-0.235295	LUU82_11565 NAD(P)-dependent oxidoreductase
LUU82_11580	-0.0794497	-0.0153938	0.0948435	LUU82_11580 sodium
LUU82_11585	0.20696	-0.0484377	-0.158523	LUU82_11585 amino acid permease
LUU82_11600	0.275696	-0.0782609	-0.197435	LUU82_11600 GyrI-like domain-containing protein
LUU82_11610	0.124031	-0.0780034	-0.0460278	LUU82_11610 hypothetical protein
LUU82_11640	0.0410009	0.0387642	-0.0797651	LUU82_11640 hypothetical protein
LUU82_11680	-0.111726	-0.0293004	0.141026	hlgC bi-component gamma-hemolysin HlgCB subunit C
LUU82_11710	0.209614	-0.0937135	-0.1159	LUU82_11710 putative metal homeostasis protein
LUU82_11720	-0.207818	0.108656	0.0991618	LUU82_11720 transporter substrate-binding domain-containing protein
LUU82_11725	-0.24056	0.108444	0.132116	LUU82_11725 amino acid ABC transporter permease
LUU82_11730	-0.212118	0.0606448	0.151473	LUU82_11730 amino acid ABC transporter ATP-binding protein
LUU82_11735	-0.125191	-0.0545533	0.179744	fmhA FemA/FemB family glycyltransferase FmhA
LUU82_11770	0.288916	-0.0941791	-0.194737	adcA zinc ABC transporter substrate-binding lipoprotein AdcA
LUU82_11860	-0.180132	0.0273195	0.152812	LUU82_11860 MarR family transcriptional regulator
LUU82_11875	0.341654	0.0186743	-0.360329	LUU82_11875 DUF4889 domain-containing protein
LUU82_11945	-0.0872321	-0.0151894	0.102421	LUU82_11945 hypothetical protein
LUU82_12005	0.164401	-0.109802	-0.0545987	LUU82_12005 zinc ribbon domain-containing protein
LUU82_12065	0.158358	-0.100555	-0.0578027	gltS sodium/glutamate symporter
LUU82_12080	-0.254114	0.0272003	0.226913	LUU82_12080 ABC transporter ATP-binding protein
LUU82_12085	-0.20063	-0.0205847	0.221215	LUU82_12085 ABC transporter permease
LUU82_12145	-0.199009	0.0157519	0.183257	LUU82_12145 M20 peptidase aminoacylase family protein
LUU82_12180	0.258463	-0.105266	-0.153197	LUU82_12180 hypothetical protein
LUU82_12235	-0.0551029	-0.0685573	0.12366	LUU82_12235 YafY family transcriptional regulator
LUU82_12250	-0.0571348	-0.204261	0.261396	fdhF formate dehydrogenase subunit alpha
LUU82_12255	-0.0422026	-0.180902	0.223104	LUU82_12255 DUF1641 domain-containing protein
LUU82_12275	-0.103256	0.0397841	0.0634717	LUU82_12275 2-hydroxyacid dehydrogenase family protein
LUU82_12285	-0.141101	0.0244579	0.116643	LUU82_12285 DUF4870 domain-containing protein
LUU82_12290	-0.0587925	-0.0527159	0.111508	LUU82_12290 NAD/NADP octopine/nopaline dehydrogenase family protein
LUU82_12295	-0.0584954	-0.0742977	0.132793	nhaC Na+/H+ antiporter NhaC
LUU82_12305	0.201323	-0.0403102	-0.161013	LUU82_12305 CHAP domain-containing protein
LUU82_12310	-0.232135	0.0132063	0.218928	LUU82_12310 AraC family transcriptional regulator
LUU82_12315	-0.18177	0.0232134	0.158557	LUU82_12315 SarA family transcriptional regulator
LUU82_12325	-0.167655	0.00061618	0.167039	sarR HTH-type transcriptional regulator SarR
LUU82_12330	-0.111897	0.025039	0.0868582	LUU82_12330 urease accessory protein UreD
LUU82_12340	-0.0822008	-0.0355022	0.117703	LUU82_12340 urease accessory protein UreF
LUU82_12355	-0.114818	0.00577992	0.109038	LUU82_12355 urease subunit beta
LUU82_12360	-0.117011	-0.0378557	0.154867	LUU82_12360 urease subunit gamma
LUU82_12370	-0.189536	0.15307	0.0364655	LUU82_12370 acyl-CoA/acyl-ACP dehydrogenase
LUU82_12395	-0.204913	0.102214	0.102699	fdhD formate dehydrogenase accessory sulfurtransferase FdhD
LUU82_12400	-0.113962	0.0557494	0.0582123	modA molybdate ABC transporter substrate-binding protein
LUU82_12405	-0.0925132	0.0326679	0.0598452	modB molybdate ABC transporter permease subunit
LUU82_12410	-0.0909266	-0.00313394	0.0940606	LUU82_12410 ATP-binding cassette domain-containing protein
LUU82_12495	-0.191155	0.0416517	0.149504	LUU82_12495 efflux RND transporter permease subunit
LUU82_12515	-0.263303	0.107757	0.155546	LUU82_12515 hypothetical protein
LUU82_12520	-0.27562	0.113747	0.161873	LUU82_12520 glucose uptake protein GlcU
LUU82_12540	0.0734432	0.0227461	-0.0961893	LUU82_12540 NCS2 family permease
LUU82_12550	0.219992	-0.120139	-0.0998525	rpsJ 30S ribosomal protein S10
LUU82_12555	0.200332	-0.111395	-0.0889374	rplC 50S ribosomal protein L3
LUU82_12565	0.204962	-0.077461	-0.127501	rplW 50S ribosomal protein L23
LUU82_12615	0.15496	-0.0722689	-0.0826911	rplE 50S ribosomal protein L5
LUU82_12625	0.129868	-0.0604423	-0.0694259	rpsH 30S ribosomal protein S8
LUU82_12670	0.141332	-0.0736257	-0.0677067	rpmJ 50S ribosomal protein L36
LUU82_12715	0.167909	-0.0692275	-0.0986819	rplM 50S ribosomal protein L13
LUU82_12720	0.159716	-0.0592908	-0.100426	rpsI 30S ribosomal protein S9
LUU82_12725	0.12179	-0.00748421	-0.114306	LUU82_12725 hypothetical protein
LUU82_12735	-0.313244	0.105939	0.207304	alsS acetolactate synthase AlsS
LUU82_12740	-0.341735	0.104535	0.2372	budA acetolactate decarboxylase
LUU82_12760	-0.180725	0.135537	0.0451884	LUU82_12760 MerR family transcriptional regulator
LUU82_12765	-0.164941	0.0650636	0.0998769	LUU82_12765 aldo/keto reductase
LUU82_12780	-0.163544	0.0669898	0.0965545	LUU82_12780 DUF3885 domain-containing protein
LUU82_12845	-0.124938	0.083166	0.0417721	LUU82_12845 zinc-binding alcohol dehydrogenase family protein
LUU82_12870	0.0971912	-0.00226288	-0.0949283	sfaD D-ornithine--citrate ligase SfaD
LUU82_12875	0.0997527	0.149498	-0.249251	sfaA staphyloferrin A export MFS transporter
LUU82_12880	0.0505449	0.112972	-0.163516	sfaB staphyloferrin A synthetase SfaB
LUU82_12945	0.145549	-0.0673363	-0.0782131	lmrS multidrug efflux MFS transporter LmrS
LUU82_12950	-0.103692	0.0573298	0.0463621	LUU82_12950 P-loop NTPase
LUU82_13005	0.213087	-0.0217998	-0.191287	rocF arginase
LUU82_13010	-0.080153	0.0288817	0.0512713	cdaA diadenylate cyclase CdaA
LUU82_13015	-0.131957	0.0324576	0.0994999	LUU82_13015 YbbR-like domain-containing protein
LUU82_13020	-0.121903	0.043193	0.0787102	glmM phosphoglucosamine mutase
LUU82_13025	-0.202995	-0.00545936	0.208455	fmtB LPXTG-anchored DUF1542 repeat protein FmtB
LUU82_13065	0.233416	0.00467469	-0.238091	LUU82_13065 integrase
LUU82_13085	-0.0616593	-0.0366448	0.098304	czrB CDF family zinc efflux transporter CzrB
LUU82_13120	0.618904	-0.259716	-0.359189	LUU82_13120 DNA starvation/stationary phase protection protein
LUU82_13125	-0.235531	0.136183	0.0993483	deoD purine-nucleoside phosphorylase
LUU82_13130	-0.21523	0.133059	0.0821702	deoC deoxyribose-phosphate aldolase
LUU82_13135	-0.222926	0.14371	0.079216	LUU82_13135 pyrimidine-nucleoside phosphorylase
LUU82_13145	-0.14033	0.0867539	0.0535763	LUU82_13145 S-ribosylhomocysteine lyase
LUU82_13150	-0.334915	0.0522749	0.28264	LUU82_13150 M20 family metallopeptidase
LUU82_13155	-0.283723	0.0397835	0.24394	LUU82_13155 ATP-grasp domain-containing protein
LUU82_13165	0.15813	0.01301	-0.17114	coaW type II pantothenate kinase
LUU82_13180	0.190066	-0.0431381	-0.146928	LUU82_13180 CTP synthase
LUU82_13190	-0.100663	0.061582	0.0390809	LUU82_13190 fructose-bisphosphate aldolase
LUU82_13195	0.102858	-0.0170024	-0.0858553	LUU82_13195 UDP-N-acetylglucosamine
LUU82_13210	0.0589433	0.0227348	-0.081678	rho transcription termination factor Rho
LUU82_13215	0.218405	-0.0500394	-0.168366	LUU82_13215 type B 50S ribosomal protein L31
LUU82_13220	0.122609	-0.00159685	-0.121012	LUU82_13220 thymidine kinase
LUU82_13225	0.108684	0.0108544	-0.119539	prfA peptide chain release factor
LUU82_13230	0.0925088	-0.0006576	-0.0918512	prmC peptide chain release factor N(5)-glutamine methyltransferase
LUU82_13250	-0.122741	0.0240943	0.0986469	LUU82_13250 serine hydroxymethyltransferase
LUU82_13255	-0.140757	0.0255194	0.115237	upp uracil phosphoribosyltransferase
LUU82_13265	0.154263	-0.0118098	-0.142453	LUU82_13265 ATP synthase subunit I
LUU82_13320	0.0756546	-0.0229005	-0.0527541	murA UDP-N-acetylglucosamine
LUU82_13340	0.110209	-0.0298534	-0.080356	sceD lytic transglycosylase SceD
LUU82_13380	0.11142	0.0144321	-0.125853	csoR copper-sensing transcriptional repressor CsoR
LUU82_13385	0.142732	-0.0409557	-0.101776	LUU82_13385 heavy-metal-associated domain-containing protein
LUU82_13470	-0.0790263	0.0112608	0.0677655	mazE type II toxin-antitoxin system antitoxin MazE
LUU82_13500	0.0901159	-0.0338603	-0.0562556	LUU82_13500 RNA-binding transcriptional accessory protein
LUU82_13535	0.40305	-0.063722	-0.339328	LUU82_13535 hypothetical protein
LUU82_13540	0.176351	-0.0029708	-0.17338	ilvA threonine ammonia-lyase IlvA
LUU82_13545	0.238219	-0.0350634	-0.203156	leuD 3-isopropylmalate dehydratase small subunit
LUU82_13550	0.254686	-0.0325759	-0.22211	leuC 3-isopropylmalate dehydratase large subunit
LUU82_13590	0.11322	-0.0316192	-0.0816005	tsaE tRNA (adenosine(37)-N6)-threonylcarbamoyltransferase complex ATPase subunit type
LUU82_13610	0.14211	-0.0136759	-0.128435	LUU82_13610 MutS family DNA mismatch repair protein
LUU82_13625	-0.0898358	0.0445268	0.045309	LUU82_13625 ABC-F family ATP-binding cassette domain-containing protein
LUU82_13635	-0.42387	0.205852	0.218018	LUU82_13635 YeeE/YedE family protein
LUU82_13640	-0.396554	0.214259	0.182295	LUU82_13640 sulfurtransferase TusA family protein
LUU82_13645	0.0991279	-0.0101707	-0.0889573	LUU82_13645 ammonium transporter
LUU82_13660	-0.100964	0.0610734	0.0398908	LUU82_13660 carbohydrate kinase
LUU82_13670	-0.0804057	-0.03662	0.117026	LUU82_13670 LytTR family DNA-binding domain-containing protein
LUU82_13675	-0.0712194	-0.0639409	0.13516	LUU82_13675 sensor histidine kinase
LUU82_13730	-0.184863	0.0955147	0.089348	LUU82_13730 hypothetical protein
LUU82_13765	-0.148666	0.0993555	0.0493107	LUU82_13765 hypothetical protein
LUU82_13770	-0.133633	0.0822028	0.0514307	LUU82_13770 hypothetical protein
LUU82_13775	-0.125316	0.106196	0.01912	LUU82_13775 ATP-dependent helicase
LUU82_13780	-0.124522	0.0510529	0.0734686	LUU82_13780 XRE family transcriptional regulator
LUU82_13985	0.0725072	0.0153938	-0.087901	blaZ penicillin-hydrolyzing class A beta-lactamase BlaZ
LUU82_14000	-0.113576	-0.0530529	0.166629	LUU82_14000 type I toxin-antitoxin system Fst family toxin
LUU82_14005	-0.347692	0.141587	0.206105	LUU82_14005 hypothetical protein
